# Supplementary material for: Ethyl 4-chloro-3,5-dinitro­benzoate
Source: Acta Crystallogr Sect E Struct Rep Online. 2011 Oct 12;67(Pt 11):o2917. doi: 10.1107/S160053681103978X (PMC3247331; doi:10.1107/S160053681103978X)
Supplement: Supplementary file 2 [file e-67-o2917-Isup2.hkl]

# 
# h,k,l, Fc-squared, Fo-squared, sigma(Fo-squared) and status flag 
# 
data_I
_shelx_title ' Y2862 in P2(1)/c' 
_shelx_refln_list_code          4 
_shelx_F_calc_maximum      182.76 
_exptl_crystal_F_000       560.00 
_reflns_d_resolution_high  0.7704 
 
loop_ 
 _symmetry_equiv_pos_as_xyz 
 'x, y, z' 
 '-x, y+1/2, -z+1/2' 
 '-x, -y, -z' 
 'x, -y-1/2, z-1/2' 
 
_cell_length_a     7.7440 
_cell_length_b    21.3893 
_cell_length_c     7.2406 
_cell_angle_alpha  90.000 
_cell_angle_beta  110.504 
_cell_angle_gamma  90.000 
 
_shelx_F_squared_multiplier     1.000 
 
loop_ 
 _refln_index_h 
 _refln_index_k 
 _refln_index_l 
 _refln_F_squared_calc 
 _refln_F_squared_meas 
 _refln_F_squared_sigma 
 _refln_observed_status 
   2   0   0     5494.19     5801.88     23.33 o 
   3   0   0      875.88      919.17     18.29 o 
   4   0   0     2553.59     2454.36     34.14 o 
   5   0   0      129.41      141.07     19.44 o 
   6   0   0     1098.06     1177.79     36.08 o 
   7   0   0       41.13       35.77     18.00 o 
   8   0   0      306.82      373.96     28.67 o 
   9   0   0       52.07       51.72     17.15 o 
   2   1   0     4946.87     5134.64     47.51 o 
   3   1   0      201.47      193.95      6.36 o 
   4   1   0      300.02      287.09     12.23 o 
   5   1   0       20.66       26.98     10.10 o 
   6   1   0        2.74       10.83     10.10 o 
   7   1   0        6.32       18.84     11.24 o 
   8   1   0       96.16      122.59     15.12 o 
   9   1   0        0.10       14.31      8.42 o 
   2   2   0     4231.67     4507.95     14.51 o 
   3   2   0     1873.81     1784.46     12.60 o 
   4   2   0      106.63       89.37      7.04 o 
   5   2   0      685.14      705.18     20.48 o 
   6   2   0       95.58       98.18     15.69 o 
   7   2   0      108.28      106.13     13.19 o 
   8   2   0        2.28        3.64      9.91 o 
   9   2   0       58.50       83.10     15.95 o 
   1   3   0      223.69      186.83      6.69 o 
   2   3   0     2612.78     2601.96     11.86 o 
   3   3   0      427.78      405.61      3.91 o 
   4   3   0       28.39       24.55      1.35 o 
   5   3   0      199.69      198.59     13.49 o 
   6   3   0      153.95      163.05     16.25 o 
   7   3   0       42.04       20.00      9.93 o 
   8   3   0        0.25        9.20     13.77 o 
   9   3   0       20.74       15.98     11.16 o 
   0   4   0     4688.75     4855.18     56.11 o 
   1   4   0     1723.57     1660.63      7.59 o 
   2   4   0      951.89      944.03     12.53 o 
   3   4   0      511.82      534.25      4.84 o 
   4   4   0      377.98      396.98      4.50 o 
   5   4   0      103.15       81.67     14.33 o 
   6   4   0      217.47      236.10     17.86 o 
   7   4   0        0.01        6.96     10.00 o 
   8   4   0        0.37        1.06      8.62 o 
   9   4   0       14.90       14.90     10.00 o 
   1   5   0      613.79      620.73     13.84 o 
   2   5   0     3219.50     3214.90     12.13 o 
   3   5   0      178.91      169.59      3.89 o 
   4   5   0     1938.04     2054.98     16.23 o 
   5   5   0      173.27      169.70      7.16 o 
   6   5   0       76.24       80.30     15.84 o 
   7   5   0       18.28       19.74     10.13 o 
   8   5   0       17.72       27.05     11.19 o 
   9   5   0       51.76       31.67     13.65 o 
   0   6   0     3341.75     3403.50     51.91 o 
   1   6   0     2053.51     2035.65     19.72 o 
   2   6   0     1055.08     1129.85      8.59 o 
   3   6   0       84.87       79.99      3.95 o 
   4   6   0        0.18        5.17      2.21 o 
   5   6   0      198.05      204.53      3.95 o 
   6   6   0      898.67      824.55     48.24 o 
   7   6   0      254.70      244.04     16.06 o 
   8   6   0       43.03       39.44     12.35 o 
   9   6   0      125.91      156.55     28.13 o 
   1   7   0     3549.47     3578.50     22.67 o 
   2   7   0     1009.52      890.48      8.58 o 
   3   7   0       21.92       21.58      2.89 o 
   4   7   0      834.47      894.20     11.25 o 
   5   7   0      592.25      611.06      9.61 o 
   6   7   0       54.95       53.05      5.37 o 
   7   7   0       38.61       34.80     12.04 o 
   8   7   0       50.52       56.00     11.92 o 
   9   7   0        1.30       13.58     15.36 o 
   0   8   0     3432.30     3523.39     17.62 o 
   1   8   0     2201.12     2387.10     16.90 o 
   2   8   0       28.73       18.61      3.17 o 
   3   8   0     1070.76      996.93     19.08 o 
   4   8   0     1312.80     1294.67     12.73 o 
   5   8   0        3.97        4.52      3.36 o 
   6   8   0        9.76        7.53      3.28 o 
   7   8   0        7.73        3.15      8.75 o 
   8   8   0       43.30       24.82     13.27 o 
   9   8   0       15.22       13.85     16.29 o 
   1   9   0      205.31      189.94      4.56 o 
   2   9   0     1193.11     1199.59     12.05 o 
   3   9   0        5.88        2.96      3.11 o 
   4   9   0      878.30      858.89     12.38 o 
   5   9   0      122.05      126.03      5.13 o 
   6   9   0       54.47       52.22      5.62 o 
   7   9   0       76.34       67.49     11.36 o 
   8   9   0      118.97      156.51     34.49 o 
   0  10   0     2950.01     3426.05     32.98 o 
   1  10   0      360.77      322.69      6.12 o 
   2  10   0      134.57      121.84      7.56 o 
   3  10   0      519.44      539.21     20.56 o 
   4  10   0       68.91       62.49      5.27 o 
   5  10   0       87.12      104.61      8.27 o 
   6  10   0        4.96        5.26      3.13 o 
   7  10   0        3.52        7.47      8.74 o 
   8  10   0      316.79      295.52     36.43 o 
   1  11   0      419.20      425.21      7.49 o 
   2  11   0     1232.25     1290.06     12.97 o 
   3  11   0      262.38      279.19      8.54 o 
   4  11   0      178.83      170.04      5.93 o 
   5  11   0       13.06       18.76      5.04 o 
   6  11   0        9.66        7.64      4.32 o 
   7  11   0       10.48        8.41     12.10 o 
   8  11   0        9.68       16.22     17.65 o 
   0  12   0     2376.50     2464.67     17.21 o 
   1  12   0     1306.65     1281.07     18.35 o 
   2  12   0      498.02      545.60     16.43 o 
   3  12   0      201.38      203.51      8.79 o 
   4  12   0      118.69      117.73      8.21 o 
   5  12   0        4.56        5.05      4.88 o 
   6  12   0      119.71      103.13      6.49 o 
   7  12   0        3.14        0.16     16.57 o 
   8  12   0        0.48       -4.69     15.56 o 
   1  13   0      378.04      330.30      9.67 o 
   2  13   0     1491.01     1509.66     19.58 o 
   3  13   0      218.45      215.08     10.88 o 
   4  13   0     1016.10     1115.75     13.62 o 
   5  13   0        6.96        8.19      4.36 o 
   6  13   0       25.13       22.85      4.98 o 
   7  13   0      128.77      188.82     32.32 o 
   8  13   0       31.04       26.23     16.72 o 
   0  14   0     1446.70     1503.40     55.62 o 
   1  14   0       77.01       67.12     10.96 o 
   2  14   0       11.47        9.36      4.93 o 
   3  14   0      578.22      571.73     14.27 o 
   4  14   0     1212.97     1267.95     37.57 o 
   5  14   0      161.63      169.65      7.33 o 
   6  14   0      260.99      246.41     16.13 o 
   7  14   0        3.28       14.82     16.64 o 
   8  14   0       41.02       20.41     16.53 o 
   1  15   0     2437.46     2502.60     40.88 o 
   2  15   0     3468.16     3603.35     57.43 o 
   3  15   0      457.08      454.94     12.56 o 
   4  15   0     1655.26     1688.43     25.40 o 
   5  15   0       28.00       27.44      6.96 o 
   6  15   0        1.43        3.34      6.38 o 
   7  15   0        9.96        4.42     15.91 o 
   0  16   0      610.39      618.19     34.06 o 
   1  16   0        1.00        4.05      6.19 o 
   2  16   0     1423.09     1426.35     29.39 o 
   3  16   0      169.11      156.86      9.20 o 
   4  16   0       19.00        6.26      4.33 o 
   5  16   0       81.34       62.16      6.21 o 
   6  16   0       56.86       69.26      7.61 o 
   7  16   0        2.07      -11.10     15.75 o 
   1  17   0       33.69       30.54      7.50 o 
   2  17   0      660.24      658.36     23.49 o 
   3  17   0        2.80        4.63      4.58 o 
   4  17   0      193.69      195.22     17.09 o 
   5  17   0      287.07      286.66     11.97 o 
   6  17   0        4.65        2.50      4.50 o 
   7  17   0      128.99      154.37     24.25 o 
   0  18   0      911.70      857.97     55.91 o 
   1  18   0      608.37      623.19     16.72 o 
   2  18   0      452.76      452.55     16.57 o 
   3  18   0       44.15       29.95      7.86 o 
   4  18   0        4.99        9.60      4.92 o 
   5  18   0        1.22        1.85      7.47 o 
   6  18   0       29.99       25.75      6.99 o 
   7  18   0       20.30       20.48     18.04 o 
   1  19   0        8.56        6.06      4.55 o 
   2  19   0       10.27       16.24     10.00 o 
   3  19   0        1.94        5.96      5.85 o 
   4  19   0       25.57       22.24      9.98 o 
   5  19   0       23.78       25.21      8.04 o 
   6  19   0        3.73       11.05      5.12 o 
   0  20   0        8.16        1.92     10.32 o 
   1  20   0       11.00        9.29      4.51 o 
   2  20   0       97.87       94.08     10.79 o 
   3  20   0      142.47      140.40     11.97 o 
   4  20   0      319.24      301.40     14.59 o 
   5  20   0       14.53       26.47      9.30 o 
   6  20   0       70.66       74.15      9.78 o 
   1  21   0      125.84      121.47      9.37 o 
   2  21   0      609.65      602.10     16.35 o 
   3  21   0        1.53        1.45     10.71 o 
   4  21   0      274.61      296.95     15.71 o 
   5  21   0      190.67      191.83     13.82 o 
   6  21   0        4.77       15.75     15.95 o 
   0  22   0      120.12      143.66     12.70 o 
   1  22   0      690.14      707.57     18.04 o 
   2  22   0       19.98       27.29      7.69 o 
   3  22   0      428.51      502.81     26.58 o 
   4  22   0       85.25      110.58     12.81 o 
   5  22   0       38.98       30.89     12.47 o 
   1  23   0      740.35      774.63     24.31 o 
   2  23   0      252.75      307.39     29.54 o 
   3  23   0       74.02       76.78     13.46 o 
   4  23   0        2.09       10.76      7.85 o 
   5  23   0       60.41       79.37     12.12 o 
   0  24   0      461.73      480.62     63.67 o 
   1  24   0       16.78       28.50      7.08 o 
   2  24   0       56.37       34.60     10.52 o 
   3  24   0        3.37        8.74      8.99 o 
   4  24   0        0.27        4.56      7.87 o 
   1  25   0       35.94       37.17     11.26 o 
   2  25   0        0.00        6.61      8.35 o 
   3  25   0       56.85       64.50     12.38 o 
   4  25   0       93.85       90.38     14.70 o 
   0  26   0        2.98        0.07     13.29 o 
   1  26   0       97.62      142.75     19.19 o 
   2  26   0        9.94       17.50     10.75 o 
   3  26   0        5.79        9.55      9.16 o 
   1  27   0      190.23      192.61     13.61 o 
   2  27   0      331.97      357.15     18.55 o 
  -9   1   1        9.32       14.98      9.48 o 
  -8   1   1      363.81      402.83     17.47 o 
  -7   1   1      170.54      162.95     13.98 o 
  -6   1   1        0.39       10.53      7.90 o 
  -5   1   1       38.34       35.77      3.54 o 
  -4   1   1       50.55       46.18      2.40 o 
  -3   1   1     5186.83     5694.91     12.83 o 
  -2   1   1     8740.51     9412.52     36.30 o 
   1   1   1      918.37      958.29      6.19 o 
   2   1   1      158.62      164.83      3.02 o 
   3   1   1      145.36      159.10      2.80 o 
   4   1   1      787.98      832.04     21.86 o 
   5   1   1      209.02      209.80     19.44 o 
   6   1   1       28.92       39.17     19.28 o 
   7   1   1       60.50       74.39     17.98 o 
   8   1   1      598.03      598.28     36.10 o 
  -9   2   1       21.75       26.80      9.34 o 
  -8   2   1      541.11      544.73     25.06 o 
  -7   2   1       17.18        9.31      8.61 o 
  -6   2   1      238.59      266.52     15.57 o 
  -5   2   1      182.96      186.81      3.71 o 
  -4   2   1      131.03      132.64      3.05 o 
  -3   2   1        9.64        5.46      2.12 o 
  -2   2   1    33402.50    38232.73    136.52 o 
  -1   2   1     1116.11     1096.42      9.13 o 
   1   2   1     3233.54     3204.04     18.24 o 
   2   2   1      763.68      806.72      6.71 o 
   3   2   1      475.63      442.45      4.39 o 
   4   2   1      638.28      580.10      6.23 o 
   5   2   1        0.13        8.14     11.64 o 
   6   2   1      208.45      225.48     20.99 o 
   7   2   1      169.44      178.39     34.63 o 
   8   2   1        0.78       25.68     13.23 o 
  -9   3   1        2.15        3.47      8.77 o 
  -8   3   1        5.06        3.06      7.50 o 
  -7   3   1      249.27      250.64     19.94 o 
  -6   3   1     1038.07     1099.83     28.91 o 
  -5   3   1     1074.85     1091.32     13.26 o 
  -4   3   1     8548.57     9398.70     46.32 o 
  -3   3   1      495.00      534.54      5.96 o 
  -2   3   1     5003.96     5222.30     19.09 o 
  -1   3   1       28.52       41.73      2.84 o 
   0   3   1     2019.33     2060.93      6.45 o 
   1   3   1     2635.72     2669.10      8.87 o 
   2   3   1     7887.88     8309.67     26.11 o 
   3   3   1      398.59      396.13      3.99 o 
   4   3   1     1203.65     1212.91     29.10 o 
   5   3   1      471.33      540.33     28.05 o 
   6   3   1      344.76      364.38     20.58 o 
   7   3   1      150.01      157.44     16.95 o 
   8   3   1      180.52      182.22     18.28 o 
  -9   4   1       46.14       52.17     13.89 o 
  -8   4   1       43.08       39.34     12.41 o 
  -7   4   1      128.39      119.00     13.41 o 
  -6   4   1       49.18       46.04      2.09 o 
  -5   4   1      801.65      765.20     10.94 o 
  -4   4   1       45.66       48.33      3.12 o 
  -3   4   1       26.80       13.93      3.19 o 
  -2   4   1      269.20      265.77      3.46 o 
  -1   4   1     1316.45     1343.79      4.65 o 
   0   4   1     1431.32     1523.81      7.38 o 
   1   4   1      123.15       93.56      3.39 o 
   2   4   1     1320.61     1342.64      6.54 o 
   3   4   1     1839.56     1847.80     18.67 o 
   4   4   1      832.35      875.38      8.81 o 
   5   4   1      190.56      187.55      9.03 o 
   6   4   1      583.29      610.86     25.33 o 
   7   4   1      464.77      516.77     33.15 o 
   8   4   1        0.41       12.88     11.70 o 
  -9   5   1       25.01       42.99     20.64 o 
  -8   5   1       82.19       90.18     13.49 o 
  -7   5   1      172.67      179.39     16.14 o 
  -6   5   1      431.94      400.45     11.16 o 
  -5   5   1        0.15        1.88      1.66 o 
  -4   5   1       12.60        6.80      2.53 o 
  -3   5   1     1593.30     1602.47     10.44 o 
  -2   5   1     3167.57     3253.35     16.08 o 
  -1   5   1       43.72       54.34      2.83 o 
   0   5   1     1312.28     1312.07      8.61 o 
   1   5   1     3711.29     3785.05     18.38 o 
   2   5   1       58.89       44.85      2.95 o 
   3   5   1     1350.98     1422.57      9.26 o 
   4   5   1      212.78      204.63      4.17 o 
   5   5   1      885.42      854.06     11.08 o 
   6   5   1       17.30       28.41     13.80 o 
   7   5   1       32.75       15.70     11.51 o 
   8   5   1       46.55       23.67     12.59 o 
  -9   6   1      115.54      110.57     24.29 o 
  -8   6   1       44.76       30.70     10.06 o 
  -7   6   1       65.40       77.32     11.48 o 
  -6   6   1      632.89      624.09     10.16 o 
  -5   6   1      297.81      281.81      5.64 o 
  -4   6   1      237.67      230.67      6.29 o 
  -3   6   1      155.78      143.83      3.29 o 
  -2   6   1      808.53      792.90      3.56 o 
  -1   6   1     1064.28      971.58      8.28 o 
   0   6   1     1020.75      843.09      7.18 o 
   1   6   1        7.93        9.26      2.71 o 
   2   6   1      711.95      806.65      6.81 o 
   3   6   1      145.89      129.36      4.05 o 
   4   6   1       54.04       61.18      5.28 o 
   5   6   1      417.42      443.13      9.94 o 
   6   6   1       18.02       16.30     10.55 o 
   7   6   1       13.31        9.60     10.94 o 
   8   6   1       32.60       31.01     14.80 o 
  -9   7   1       53.34       31.54     15.44 o 
  -8   7   1        6.89       20.34     11.60 o 
  -7   7   1      113.91      122.31     28.85 o 
  -6   7   1       10.73        7.38      2.25 o 
  -5   7   1        7.52       12.81      3.62 o 
  -4   7   1       52.14       48.38      3.04 o 
  -3   7   1      410.58      425.78      4.27 o 
  -2   7   1     1347.93     1333.77      8.84 o 
  -1   7   1     1161.17     1206.86      9.19 o 
   0   7   1        1.14        0.88      2.76 o 
   1   7   1       13.22        8.96      2.89 o 
   2   7   1     2671.19     3050.04     22.91 o 
   3   7   1       18.62       25.25      2.95 o 
   4   7   1        1.58        8.81      3.45 o 
   5   7   1        9.92        8.59      2.37 o 
   6   7   1       29.36       24.80     10.95 o 
   7   7   1       13.65       39.53     13.15 o 
   8   7   1       21.50        3.06     14.88 o 
  -9   8   1       90.20      112.24     26.11 o 
  -8   8   1       86.47       98.31     21.92 o 
  -7   8   1       39.00       39.89     10.55 o 
  -6   8   1        2.31        2.80      2.90 o 
  -5   8   1       81.95       89.10      4.15 o 
  -4   8   1      674.08      647.58      7.20 o 
  -3   8   1       30.11       33.05      2.54 o 
  -2   8   1      137.34      160.56      3.63 o 
  -1   8   1      828.51      753.94      7.19 o 
   0   8   1     1896.41     1785.46     11.72 o 
   1   8   1     2372.79     2424.12     16.61 o 
   2   8   1     1449.23     1531.05     13.46 o 
   3   8   1       41.11       40.60      3.48 o 
   4   8   1      283.56      266.63      6.25 o 
   5   8   1       84.29       86.02      7.76 o 
   6   8   1       42.43       39.12     16.47 o 
   7   8   1        2.85       10.87     10.45 o 
   8   8   1        2.63       14.03      9.98 o 
  -9   9   1        4.73       12.34     15.13 o 
  -8   9   1      141.08      132.88     25.96 o 
  -7   9   1      198.51      211.09     13.93 o 
  -6   9   1        8.45        5.27      3.16 o 
  -5   9   1      251.82      245.17     15.54 o 
  -4   9   1       29.10       27.08      3.33 o 
  -3   9   1      461.03      426.87     12.75 o 
  -2   9   1      868.86      922.90     11.12 o 
  -1   9   1      171.31      163.60      4.19 o 
   0   9   1      764.14      869.69      7.66 o 
   1   9   1      802.01      824.20      8.26 o 
   2   9   1       11.79       14.72      3.00 o 
   3   9   1       16.58       15.62      3.32 o 
   4   9   1      323.07      267.73      9.47 o 
   5   9   1      327.57      349.91     10.39 o 
   6   9   1        3.54       10.64      8.21 o 
   7   9   1        0.44       -3.11     17.30 o 
   8   9   1       30.93       34.99     14.52 o 
  -9  10   1        0.61       15.48     16.64 o 
  -8  10   1       63.75      127.84     33.05 o 
  -7  10   1       40.35       36.18      8.67 o 
  -6  10   1      801.92      812.28     13.95 o 
  -5  10   1      121.15      107.17      7.17 o 
  -4  10   1       70.17       65.11      3.69 o 
  -3  10   1      688.41      648.37      9.52 o 
  -2  10   1      574.23      581.88      6.61 o 
  -1  10   1      352.69      361.38      8.86 o 
   0  10   1     3615.23     3877.94     30.41 o 
   1  10   1     1479.90     1507.37     11.50 o 
   2  10   1      816.19      830.88     11.04 o 
   3  10   1      127.21      135.15      9.35 o 
   4  10   1      290.85      299.29     10.60 o 
   5  10   1       49.57       48.46      6.49 o 
   6  10   1        6.70       10.76      9.64 o 
   7  10   1       54.79       71.47     14.74 o 
   8  10   1        3.96       18.74     17.54 o 
  -8  11   1      112.34      109.33     26.07 o 
  -7  11   1       52.25       14.12     17.92 o 
  -6  11   1      153.57      151.40      6.95 o 
  -5  11   1       13.07       11.53      3.37 o 
  -4  11   1      909.38      894.96     15.72 o 
  -3  11   1      356.02      324.69      6.19 o 
  -2  11   1      291.00      276.30      9.00 o 
  -1  11   1       28.61       20.66      7.00 o 
   0  11   1      636.25      674.42     10.66 o 
   1  11   1       74.81       91.43      6.08 o 
   2  11   1     2072.30     2203.38     25.30 o 
   3  11   1       11.06       21.64      7.29 o 
   4  11   1      388.66      380.01     12.04 o 
   5  11   1      513.77      490.32     11.03 o 
   6  11   1      403.15      425.89     17.20 o 
   7  11   1       79.36       88.50     15.12 o 
   8  11   1      310.66      339.74     34.22 o 
  -8  12   1      176.34      171.71     31.81 o 
  -7  12   1      224.80      207.37     31.46 o 
  -6  12   1      504.83      512.77     11.40 o 
  -5  12   1     1319.08     1414.31     21.65 o 
  -4  12   1      400.63      384.47     11.48 o 
  -3  12   1      501.08      484.54      7.93 o 
  -2  12   1     1666.54     1786.19     18.48 o 
  -1  12   1      413.27      408.14      8.39 o 
   0  12   1      582.33      509.79     11.30 o 
   1  12   1       37.87       43.52      6.88 o 
   2  12   1      522.88      514.02     16.31 o 
   3  12   1      301.32      300.54     10.50 o 
   4  12   1      462.97      436.78     10.95 o 
   5  12   1      162.22      152.57      9.38 o 
   6  12   1     1401.13     1483.48     35.98 o 
   7  12   1       39.43       28.19      7.91 o 
   8  12   1        9.68        7.64     17.23 o 
  -8  13   1        0.01       31.85     24.36 o 
  -7  13   1       81.20       61.65     24.79 o 
  -6  13   1      680.34      699.33     53.47 o 
  -5  13   1      106.51       96.96      8.09 o 
  -4  13   1     1979.59     2114.68     25.30 o 
  -3  13   1       85.70       82.59      5.08 o 
  -2  13   1       26.31       20.82      3.95 o 
  -1  13   1      446.58      422.34     15.94 o 
   0  13   1      208.14      211.05      6.56 o 
   1  13   1       58.17       47.98      6.91 o 
   2  13   1      523.46      516.43     12.81 o 
   3  13   1       14.20        3.19      6.00 o 
   4  13   1       29.23       26.11      6.77 o 
   5  13   1        0.08        3.88      4.02 o 
   6  13   1        3.86       13.41      9.02 o 
  -8  14   1        0.17       12.88     15.79 o 
  -7  14   1        3.75       13.04     15.36 o 
  -6  14   1       30.70       30.07      7.79 o 
  -5  14   1       85.66       84.10      8.73 o 
  -4  14   1       58.25       49.82      5.37 o 
  -3  14   1      229.85      208.28      6.21 o 
  -2  14   1       10.87       15.93      4.08 o 
  -1  14   1       64.15       49.63      4.28 o 
   0  14   1      145.94      143.12      8.90 o 
   1  14   1      127.84      108.93     10.69 o 
   2  14   1      187.14      222.99     10.99 o 
   3  14   1      247.79      233.49     12.11 o 
   4  14   1        9.59       10.61      6.11 o 
   5  14   1        0.60        6.95      4.12 o 
   6  14   1       64.61       63.94     10.76 o 
   7  14   1      249.73      263.47     38.68 o 
  -8  15   1       28.07       41.55     22.62 o 
  -7  15   1        1.48        0.54     15.71 o 
  -6  15   1      437.97      421.69     15.53 o 
  -5  15   1       26.35       21.34      8.45 o 
  -4  15   1     2212.51     2276.01     29.41 o 
  -3  15   1       28.92       26.94      4.69 o 
  -2  15   1      198.37      199.04     13.93 o 
  -1  15   1        0.01        3.02      2.95 o 
   0  15   1       14.12       11.28      6.92 o 
   1  15   1      265.57      281.25     10.56 o 
   2  15   1      468.16      498.72     18.75 o 
   3  15   1      240.90      218.93     15.50 o 
   4  15   1       28.48       29.58      6.67 o 
   5  15   1        5.32        8.40      4.92 o 
   6  15   1        2.51        8.46     15.44 o 
   7  15   1      193.45      184.94     33.75 o 
  -8  16   1      125.20      140.02     22.31 o 
  -7  16   1        9.02       20.41     15.79 o 
  -6  16   1      263.12      284.37     17.84 o 
  -5  16   1      292.13      334.87     12.80 o 
  -4  16   1      472.61      467.85     10.40 o 
  -3  16   1      363.68      336.26     18.44 o 
  -2  16   1      729.44      679.43     15.39 o 
  -1  16   1      336.86      319.62     12.02 o 
   0  16   1      226.33      251.40     11.56 o 
   1  16   1        0.56       -3.52      6.16 o 
   2  16   1       17.19       26.79      9.24 o 
   3  16   1       30.35       27.42      6.29 o 
   4  16   1       61.39       53.17     13.34 o 
   5  16   1       83.01       78.24      6.67 o 
   6  16   1      625.23      703.74     31.27 o 
   7  16   1      107.74       95.32     24.33 o 
  -7  17   1        0.89       10.09     15.05 o 
  -6  17   1       20.80        8.36      8.24 o 
  -5  17   1       31.05       28.06      8.75 o 
  -4  17   1        9.27        8.27     11.24 o 
  -3  17   1       11.58        4.79      4.78 o 
  -2  17   1      101.64       95.52      7.77 o 
  -1  17   1     1120.70     1153.41     28.03 o 
   0  17   1      479.63      437.25     18.91 o 
   1  17   1       78.83       76.17     11.82 o 
   2  17   1     1963.19     2010.61     30.99 o 
   3  17   1       16.67       11.02      6.20 o 
   4  17   1       39.69       31.60      6.79 o 
   5  17   1       15.15       13.15      4.93 o 
   6  17   1      429.94      460.91     33.75 o 
   7  17   1       17.83       14.98     18.39 o 
  -7  18   1        2.62       16.84     15.67 o 
  -6  18   1      508.93      545.75     43.28 o 
  -5  18   1       99.79      116.69     12.76 o 
  -4  18   1       23.85       38.04      9.82 o 
  -3  18   1      652.69      686.09     21.02 o 
  -2  18   1      224.94      232.50     10.09 o 
  -1  18   1      909.05      953.13     16.65 o 
   0  18   1     2671.60     2859.40     23.35 o 
   1  18   1      192.20      199.49     12.13 o 
   2  18   1      160.08      169.27      9.95 o 
   3  18   1      338.41      341.63     11.28 o 
   4  18   1      529.15      544.83     18.73 o 
   5  18   1      172.89      188.30     13.31 o 
   6  18   1      112.37      122.71     23.98 o 
  -7  19   1      121.94      148.75     23.82 o 
  -6  19   1      102.70       98.39     20.27 o 
  -5  19   1       13.66       13.66     10.07 o 
  -4  19   1      199.29      199.61     18.27 o 
  -3  19   1      175.25      147.69     14.41 o 
  -2  19   1      207.47      200.65      8.96 o 
  -1  19   1        0.30        8.53      3.88 o 
   0  19   1      369.08      367.52     12.03 o 
   1  19   1        4.30        5.89      5.16 o 
   2  19   1        0.69       -1.25      5.37 o 
   3  19   1      152.44      154.40      8.91 o 
   4  19   1      182.19      181.72     10.75 o 
   5  19   1      569.47      524.37     30.65 o 
   6  19   1        0.07        1.98     16.14 o 
  -6  20   1       80.03       64.97      9.84 o 
  -5  20   1      122.22      132.91     14.59 o 
  -4  20   1        8.08       15.09      9.73 o 
  -3  20   1      552.13      532.90     18.78 o 
  -2  20   1      158.48      149.23      8.66 o 
  -1  20   1      439.12      446.73     12.09 o 
   0  20   1      106.47       99.85      9.91 o 
   1  20   1      941.40      936.62     16.92 o 
   2  20   1       23.62       22.85      5.95 o 
   3  20   1       26.17       28.52      7.13 o 
   4  20   1       51.88       51.22     11.10 o 
   5  20   1        5.48       -0.54     10.22 o 
  -6  21   1        6.75       20.07     11.10 o 
  -5  21   1       83.17       66.37     12.50 o 
  -4  21   1       92.78       84.36     11.94 o 
  -3  21   1      175.92      178.15     14.76 o 
  -2  21   1      123.95      116.56      8.37 o 
  -1  21   1      278.60      295.64     12.13 o 
   0  21   1       99.54      103.46     10.51 o 
   1  21   1       19.94       25.41      6.84 o 
   2  21   1        9.64       12.42      8.29 o 
   3  21   1      191.91      203.37     11.94 o 
   4  21   1        0.51        7.33      7.77 o 
   5  21   1        9.25       18.10     14.04 o 
  -6  22   1        7.04       18.37      7.02 o 
  -5  22   1       14.41       19.46      7.30 o 
  -4  22   1       49.71       40.87     14.85 o 
  -3  22   1        7.08       13.95      9.59 o 
  -2  22   1      158.51      160.57     13.64 o 
  -1  22   1       53.19       46.88     37.07 o 
   0  22   1       47.41       53.47      9.24 o 
   1  22   1      197.65      201.99     11.60 o 
   2  22   1       56.74       32.75      8.65 o 
   3  22   1        1.54        4.25      8.33 o 
   4  22   1        0.02       13.38      7.79 o 
   5  22   1        0.44       10.47     11.09 o 
  -5  23   1        0.01        8.57      7.49 o 
  -4  23   1       72.10       78.95     13.35 o 
  -3  23   1       29.48       27.80     10.57 o 
  -2  23   1        2.49       13.82     10.64 o 
  -1  23   1       93.16      102.96      9.12 o 
   0  23   1      134.27      131.62     11.33 o 
   1  23   1      133.70      116.28     13.42 o 
   2  23   1        0.14       10.28      8.12 o 
   3  23   1      127.48      109.29     13.42 o 
   4  23   1       33.61       49.62     10.70 o 
  -5  24   1       67.14       64.47     12.02 o 
  -4  24   1        0.81        3.94      8.72 o 
  -3  24   1       47.10       38.93     12.38 o 
  -2  24   1       66.58       55.13     11.85 o 
  -1  24   1        3.68       15.18      9.83 o 
   0  24   1      150.97      157.08     12.92 o 
   1  24   1       57.15       28.81      7.31 o 
   2  24   1       23.15       17.45      9.29 o 
   3  24   1       10.05       10.24      9.08 o 
   4  24   1        0.21        4.96      7.42 o 
  -4  25   1      307.07      308.52     17.26 o 
  -3  25   1      125.63      116.07     13.29 o 
  -2  25   1      241.82      242.86     14.62 o 
  -1  25   1      615.47      691.59     19.09 o 
   0  25   1       18.69       21.81      7.76 o 
   1  25   1       45.10       39.99     12.26 o 
   2  25   1      177.19      178.06     14.81 o 
   3  25   1      142.44      166.78     13.65 o 
  -3  26   1       61.77       60.61     17.36 o 
  -2  26   1      730.82      812.87     20.40 o 
  -1  26   1       14.32       28.02     10.75 o 
   0  26   1      144.80      136.47     17.51 o 
   1  26   1       24.60       17.63     13.40 o 
   2  26   1        0.27        1.54      8.54 o 
  -2  27   1      103.12       93.07     15.96 o 
  -1  27   1       58.24       27.53     15.07 o 
   0  27   1      151.55      171.58     13.26 o 
   1  27   1        8.65        4.18      6.36 o 
  -9   0   2      120.20      104.01     18.27 o 
  -8   0   2      243.27      288.65     21.42 o 
  -7   0   2       84.30       87.53     16.02 o 
  -6   0   2      375.85      378.13      9.14 o 
  -5   0   2        1.47        1.02      2.62 o 
  -4   0   2       25.83       27.62      3.97 o 
  -3   0   2     2192.70     2159.84     19.55 o 
  -2   0   2     6331.30     6378.14     37.05 o 
  -1   0   2    15922.32    17415.99     35.83 o 
   0   0   2     1116.62     1006.85      8.29 o 
   1   0   2    16026.92    17759.66    113.59 o 
   2   0   2     2719.54     2771.65     34.14 o 
   3   0   2      863.73      937.48     17.60 o 
   4   0   2      277.81      238.52     10.27 o 
   5   0   2      211.27      200.23     33.91 o 
   6   0   2      129.31      146.15     28.48 o 
   7   0   2       27.22       23.36     17.73 o 
   8   0   2     1171.59     1150.21     43.41 o 
  -9   1   2       91.79       84.96     11.64 o 
  -8   1   2       57.20       54.55     16.37 o 
  -7   1   2       22.61       16.17      7.44 o 
  -6   1   2      594.84      623.89      8.89 o 
  -5   1   2      207.36      234.74      6.18 o 
  -4   1   2        1.62        2.91      1.44 o 
  -3   1   2      284.87      245.58      3.60 o 
  -2   1   2     1639.71     1726.16      6.87 o 
  -1   1   2     1121.42     1071.11      8.13 o 
   0   1   2     4353.03     4355.08     19.71 o 
   1   1   2      235.64      184.66      4.87 o 
   2   1   2     2300.27     2318.40     20.84 o 
   3   1   2      469.82      425.80     11.60 o 
   4   1   2      103.28      109.82      3.96 o 
   5   1   2      114.24      109.24     20.07 o 
   6   1   2      648.52      646.11     46.79 o 
   7   1   2        0.14        3.29     12.44 o 
   8   1   2      183.95      218.95     21.74 o 
  -9   2   2        0.45        4.87     13.75 o 
  -8   2   2        0.20       13.11     17.46 o 
  -7   2   2      124.50      131.15     12.32 o 
  -6   2   2      177.81      174.42      7.25 o 
  -5   2   2      537.52      504.16      9.55 o 
  -4   2   2      367.19      379.25      4.31 o 
  -3   2   2       26.62       25.93      2.30 o 
  -2   2   2     4147.51     4331.09     35.81 o 
  -1   2   2      293.51      243.83      4.08 o 
   0   2   2     1994.29     2067.14     20.04 o 
   1   2   2     1199.66     1170.45      5.92 o 
   2   2   2       97.65      110.89      7.46 o 
   3   2   2      520.07      514.78      9.92 o 
   4   2   2      959.64      917.11     14.66 o 
   5   2   2      136.06      134.96      3.33 o 
   6   2   2     1028.63     1069.36     29.30 o 
   7   2   2       27.87       33.62     17.25 o 
   8   2   2      166.07      140.32     19.30 o 
  -9   3   2        1.24        9.35      7.88 o 
  -8   3   2       58.02       42.08     11.57 o 
  -7   3   2      135.45      132.10     11.83 o 
  -6   3   2       22.89       23.80      3.04 o 
  -5   3   2      437.66      463.05      6.71 o 
  -4   3   2     5263.57     5743.18     17.90 o 
  -3   3   2      349.53      342.85      5.26 o 
  -2   3   2     1409.51     1486.34     15.00 o 
  -1   3   2     3963.45     4307.36     10.42 o 
   0   3   2      479.30      466.96      4.72 o 
   1   3   2        7.67       17.76      3.09 o 
   2   3   2      862.39      936.11      8.63 o 
   3   3   2      650.78      677.87     11.24 o 
   4   3   2        5.65        7.87      2.08 o 
   5   3   2      350.39      329.45     17.77 o 
   6   3   2      147.82      175.89     22.92 o 
   7   3   2      114.24      102.80     19.18 o 
   8   3   2      132.78      124.38     16.31 o 
  -9   4   2        9.38       -2.06     11.68 o 
  -8   4   2        0.00        6.96      8.69 o 
  -7   4   2        8.55        7.88      2.41 o 
  -6   4   2        1.69        5.68      3.15 o 
  -5   4   2      116.01      109.03      3.61 o 
  -4   4   2     1248.28     1299.89      8.79 o 
  -3   4   2       35.85       36.88      2.41 o 
  -2   4   2     3288.64     3640.07     36.02 o 
  -1   4   2     1961.27     1889.50     10.83 o 
   0   4   2      989.52     1002.25      5.82 o 
   1   4   2      101.14       98.40      4.39 o 
   2   4   2      872.50      901.95     11.82 o 
   3   4   2       74.39       66.12      6.00 o 
   4   4   2      337.96      354.48      7.58 o 
   5   4   2       32.41       18.44      5.22 o 
   6   4   2      416.05      463.69     23.66 o 
   7   4   2       13.11        9.74     13.58 o 
   8   4   2        3.06        7.27     13.71 o 
  -9   5   2        0.05       -2.64     13.66 o 
  -8   5   2       29.92       22.66     15.67 o 
  -7   5   2       84.72       80.71      6.40 o 
  -6   5   2      824.39      794.99     15.95 o 
  -5   5   2      503.77      496.51      7.56 o 
  -4   5   2      946.79      957.79      9.34 o 
  -3   5   2      178.61      168.69      2.97 o 
  -2   5   2      185.00      147.95      2.59 o 
  -1   5   2      407.08      374.16      4.18 o 
   0   5   2     4578.90     4594.61     21.59 o 
   1   5   2      228.58      249.86      4.61 o 
   2   5   2        9.30       12.22      2.99 o 
   3   5   2        1.05       -0.42      3.59 o 
   4   5   2     1606.61     1670.37     28.84 o 
   5   5   2        6.96        2.46      2.07 o 
   6   5   2       16.44       18.12     11.40 o 
   7   5   2      102.89       95.78     15.73 o 
   8   5   2        8.21       25.12     11.15 o 
  -9   6   2       27.40       44.85     19.75 o 
  -8   6   2       45.32       65.27     11.72 o 
  -7   6   2       25.12       10.54      4.82 o 
  -6   6   2      670.34      635.81     12.31 o 
  -5   6   2      683.87      663.01      9.80 o 
  -4   6   2      372.29      401.23      5.30 o 
  -3   6   2      654.99      667.64      7.46 o 
  -2   6   2      340.29      367.46      7.21 o 
  -1   6   2      191.76      162.53      3.66 o 
   0   6   2     3258.89     3411.13     22.74 o 
   1   6   2     1895.13     1746.72     12.47 o 
   2   6   2      682.22      682.42      7.21 o 
   3   6   2      161.78      136.22      5.88 o 
   4   6   2      160.73      139.40      9.29 o 
   5   6   2        1.81        6.06      4.57 o 
   6   6   2       79.77       87.66     18.68 o 
   7   6   2      101.90      108.75     18.41 o 
   8   6   2       31.00       29.85     11.98 o 
  -9   7   2       43.61       45.86     19.55 o 
  -8   7   2       35.36       62.77     22.42 o 
  -7   7   2       12.85       23.06      6.19 o 
  -6   7   2        8.65       11.91      3.31 o 
  -5   7   2       70.50       72.00      4.44 o 
  -4   7   2     2899.43     2958.47     44.63 o 
  -3   7   2      159.18      136.30      5.27 o 
  -2   7   2     3024.40     3144.58     37.18 o 
  -1   7   2     3367.99     3487.70     31.91 o 
   0   7   2     3184.87     3315.38     20.87 o 
   1   7   2      569.26      535.07      8.32 o 
   2   7   2     2114.89     2249.33     21.21 o 
   3   7   2     2020.08     2098.53     20.45 o 
   4   7   2      181.39      205.71      8.19 o 
   5   7   2      156.77      129.15      6.72 o 
   6   7   2       14.61       14.90     10.82 o 
   7   7   2       34.53       20.94     10.13 o 
   8   7   2       23.17       41.04     14.63 o 
  -9   8   2        0.01       15.52     13.73 o 
  -8   8   2      280.34      356.62     32.05 o 
  -7   8   2        1.13        6.78      4.83 o 
  -6   8   2      170.08      161.66      7.14 o 
  -5   8   2        1.29        7.37      3.41 o 
  -4   8   2       36.75       40.29     24.40 o 
  -3   8   2     1632.20     1627.17     71.46 o 
  -2   8   2     7589.16     8028.03     68.61 o 
  -1   8   2      210.54      176.38      6.14 o 
   0   8   2     7297.21     8278.98     65.11 o 
   1   8   2     1128.83     1120.17     11.45 o 
   2   8   2      323.59      291.44     14.19 o 
   3   8   2       20.60       15.10      5.32 o 
   4   8   2      462.62      406.92     17.52 o 
   5   8   2       90.20       85.84      5.98 o 
   6   8   2        0.10       23.28     19.44 o 
   7   8   2       30.88       41.61     20.93 o 
   8   8   2       14.18       12.49     11.46 o 
  -9   9   2       58.03       74.10     20.17 o 
  -8   9   2        8.76        5.12     22.04 o 
  -7   9   2      340.48      350.33     43.61 o 
  -6   9   2      115.12      107.29      6.61 o 
  -5   9   2        0.46        5.40      2.00 o 
  -4   9   2        1.40       -1.14      5.67 o 
  -3   9   2      209.88      197.38     14.55 o 
  -2   9   2      393.85      424.99     15.19 o 
  -1   9   2      731.80      702.61      9.70 o 
   0   9   2       33.60       24.19      4.23 o 
   1   9   2      256.58      260.04      9.25 o 
   2   9   2      138.36      123.22      7.58 o 
   3   9   2       88.51       86.73      8.89 o 
   4   9   2        5.26        6.91      4.65 o 
   5   9   2      317.63      306.85     10.11 o 
   6   9   2      165.31      157.03     18.02 o 
   7   9   2       36.18       34.91     18.14 o 
  -9  10   2       41.34       46.32     21.30 o 
  -8  10   2       20.19       22.19     15.32 o 
  -7  10   2      271.24      255.04     15.09 o 
  -6  10   2       59.06       57.34      4.83 o 
  -5  10   2       47.55       36.12      2.60 o 
  -4  10   2        1.95        2.61      7.13 o 
  -3  10   2       30.21       22.91     13.43 o 
  -2  10   2      235.70      171.11      7.15 o 
  -1  10   2      185.94      169.82      6.42 o 
   0  10   2     4190.47     4739.22     25.82 o 
   1  10   2      551.86      544.98     13.12 o 
   2  10   2      165.13      184.86      8.69 o 
   3  10   2        1.23       11.12      5.79 o 
   4  10   2      231.98      234.96      9.12 o 
   5  10   2       84.12       95.15     11.38 o 
   6  10   2       19.06       15.35      9.51 o 
   7  10   2       13.32       16.74     12.45 o 
  -9  11   2        0.19      -15.21     15.21 o 
  -8  11   2      101.23      100.13     29.25 o 
  -7  11   2       73.78       60.87      7.56 o 
  -6  11   2      246.12      259.91     13.14 o 
  -5  11   2       61.71       55.96      9.21 o 
  -4  11   2      104.60      122.99     11.13 o 
  -3  11   2      330.95      332.68     26.40 o 
  -2  11   2       49.39       43.39      4.31 o 
  -1  11   2       73.45       79.33      6.39 o 
   0  11   2       73.31       68.16      4.83 o 
   1  11   2       18.32       10.76      5.55 o 
   2  11   2      282.36      288.65     11.31 o 
   3  11   2       14.20       18.02      7.08 o 
   4  11   2       24.57       21.40      7.26 o 
   5  11   2       64.00       54.94      7.69 o 
   6  11   2        9.06        5.31      8.47 o 
   7  11   2       26.89       17.94     15.44 o 
  -9  12   2        2.74        5.04     15.29 o 
  -8  12   2      185.29      216.29     31.62 o 
  -7  12   2      135.92      116.58      8.07 o 
  -6  12   2      611.85      615.79     13.24 o 
  -5  12   2      124.55      126.11     11.09 o 
  -4  12   2      267.96      271.39     12.98 o 
  -3  12   2      491.23      534.43     24.81 o 
  -2  12   2      285.79      298.19      5.92 o 
  -1  12   2      152.78      149.82      7.05 o 
   0  12   2      805.04      788.70     20.14 o 
   1  12   2       89.53       90.45      7.66 o 
   2  12   2      484.57      472.62     13.59 o 
   3  12   2        0.11        6.73      6.08 o 
   4  12   2        0.03        2.85      5.60 o 
   5  12   2       41.70       37.73      6.49 o 
   6  12   2       35.43        7.12      7.96 o 
   7  12   2        1.44        5.78      9.78 o 
  -8  13   2       58.86       43.92     22.66 o 
  -7  13   2        2.10        9.71      4.49 o 
  -6  13   2     1693.30     1728.69     21.99 o 
  -5  13   2       13.53       14.36      7.42 o 
  -4  13   2      913.24      928.01     22.21 o 
  -3  13   2       59.70       48.46     18.39 o 
  -2  13   2      126.63      122.62      7.65 o 
  -1  13   2       24.14       38.30      6.86 o 
   0  13   2     1315.88     1401.75     20.04 o 
   1  13   2       19.91        9.75      6.35 o 
   2  13   2     1286.84     1304.97     23.46 o 
   3  13   2        5.12       17.65      7.54 o 
   4  13   2       22.93        5.98      5.26 o 
   5  13   2      434.88      479.73     24.83 o 
   6  13   2       67.53       53.21     12.87 o 
   7  13   2       40.18       16.96     10.97 o 
  -8  14   2       14.60       16.64     15.64 o 
  -7  14   2      213.85      215.52      9.76 o 
  -6  14   2      676.03      664.68     14.91 o 
  -5  14   2       98.87       95.47     10.14 o 
  -4  14   2      422.35      414.88     15.63 o 
  -3  14   2       83.72       90.38     19.94 o 
  -2  14   2     1677.85     1669.62     32.41 o 
  -1  14   2       29.04       16.27      4.20 o 
   0  14   2        0.18        0.26      6.37 o 
   1  14   2      493.18      470.40     17.85 o 
   2  14   2      727.23      717.47     16.70 o 
   3  14   2      391.69      353.37     11.30 o 
   4  14   2     2495.79     2474.58     21.00 o 
   5  14   2      310.06      330.99     11.06 o 
   6  14   2      265.02      260.00     16.90 o 
   7  14   2      208.21      177.96     23.70 o 
  -8  15   2        1.15       15.95     16.22 o 
  -7  15   2      126.13      116.56      9.80 o 
  -6  15   2        3.97        9.44      6.49 o 
  -5  15   2      670.71      674.72     15.40 o 
  -4  15   2       14.48       12.26      8.11 o 
  -3  15   2      317.63      289.86     11.23 o 
  -2  15   2      176.57      148.84     10.61 o 
  -1  15   2     2576.46     2674.47     44.24 o 
   0  15   2     1849.69     1873.60     31.90 o 
   1  15   2       93.29      104.14     10.06 o 
   2  15   2      829.20      855.34     16.12 o 
   3  15   2       52.17       59.79      7.95 o 
   4  15   2      547.20      541.33     14.71 o 
   5  15   2       74.98       77.53      8.09 o 
   6  15   2      135.11      134.80     18.43 o 
  -8  16   2      379.68      365.97     27.58 o 
  -7  16   2        4.77       -1.20      6.69 o 
  -6  16   2      186.42      168.95     18.99 o 
  -5  16   2       20.37        8.73      8.20 o 
  -4  16   2        0.59        4.18      8.82 o 
  -3  16   2      202.50      176.39     14.52 o 
  -2  16   2     1133.43     1155.13     18.94 o 
  -1  16   2      519.68      455.17     16.89 o 
   0  16   2      112.22      118.23     11.72 o 
   1  16   2      114.99      119.80      9.36 o 
   2  16   2      145.98      160.22     10.38 o 
   3  16   2       86.30       88.70      8.54 o 
   4  16   2        5.48        9.85      7.53 o 
   5  16   2       11.68       12.01      5.27 o 
   6  16   2      225.63      211.48     28.59 o 
  -7  17   2       10.02        8.88     15.25 o 
  -6  17   2        4.60        4.36      6.49 o 
  -5  17   2       58.94       58.23      9.57 o 
  -4  17   2      203.06      234.29     14.65 o 
  -3  17   2      369.73      385.44     27.90 o 
  -2  17   2      115.50       96.95      8.52 o 
  -1  17   2       86.69       82.52      8.71 o 
   0  17   2       98.25       87.24      8.51 o 
   1  17   2      312.93      293.22     11.97 o 
   2  17   2      141.70      132.89     10.65 o 
   3  17   2      481.36      469.36     18.90 o 
   4  17   2      191.76      175.03      9.44 o 
   5  17   2       20.26       32.52      7.61 o 
   6  17   2       21.40       36.78     25.72 o 
  -7  18   2       46.73       44.58     20.99 o 
  -6  18   2        5.75        8.52      7.27 o 
  -5  18   2      334.10      380.09     16.25 o 
  -4  18   2      106.96       99.77     12.19 o 
  -3  18   2      327.44      306.05     18.61 o 
  -2  18   2      126.79      101.55      8.50 o 
  -1  18   2       69.08       54.30      8.90 o 
   0  18   2      294.86      326.74     12.05 o 
   1  18   2       50.45       57.35     10.00 o 
   2  18   2       16.06        6.72      6.71 o 
   3  18   2      103.17       93.77      8.91 o 
   4  18   2       44.78       33.62      7.20 o 
   5  18   2       14.50       15.18      5.82 o 
   6  18   2       18.82       18.20     16.22 o 
  -7  19   2        0.04       -7.18     13.89 o 
  -6  19   2        7.79       10.39      7.72 o 
  -5  19   2       10.13       19.22      7.96 o 
  -4  19   2      173.00      176.00     13.33 o 
  -3  19   2      323.20      343.15     18.71 o 
  -2  19   2       31.00       15.31      5.32 o 
  -1  19   2      131.43      121.27     10.71 o 
   0  19   2      792.50      702.70     15.24 o 
   1  19   2      202.94      176.01      9.71 o 
   2  19   2      277.13      242.37     11.29 o 
   3  19   2       16.96       19.05      6.60 o 
   4  19   2        0.78        7.64      4.81 o 
   5  19   2       18.35       14.47      7.94 o 
  -6  20   2       42.98       40.18     10.52 o 
  -5  20   2      208.04      197.34     15.22 o 
  -4  20   2        0.17       14.85      9.81 o 
  -3  20   2     1362.99     1346.16     35.83 o 
  -2  20   2     1150.85     1175.89     25.14 o 
  -1  20   2      137.18      152.56     15.87 o 
   0  20   2       89.28      103.70      9.49 o 
   1  20   2       40.01       25.74      6.40 o 
   2  20   2      286.04      264.32     10.80 o 
   3  20   2        0.86        4.30      5.41 o 
   4  20   2      133.07      140.52      9.09 o 
   5  20   2       55.63       41.17     19.19 o 
  -6  21   2       42.25       46.71     11.09 o 
  -5  21   2       79.94       77.80     11.68 o 
  -4  21   2      548.58      586.42     24.66 o 
  -3  21   2        5.17        4.30      9.18 o 
  -2  21   2      317.69      312.32     25.36 o 
  -1  21   2      174.79      170.49     14.90 o 
   0  21   2       18.13       16.79      5.99 o 
   1  21   2      116.00       97.88     12.87 o 
   2  21   2      112.92      122.39     10.46 o 
   3  21   2      157.03      161.11     12.80 o 
   4  21   2       21.91       19.84      7.40 o 
   5  21   2      122.20       96.18      9.98 o 
  -6  22   2       68.14       72.77     11.66 o 
  -5  22   2       16.17       17.09     13.07 o 
  -4  22   2       90.97       85.97     13.43 o 
  -3  22   2       17.56       24.78     10.63 o 
  -2  22   2       65.63       75.87     11.90 o 
  -1  22   2      462.86      442.37     16.78 o 
   0  22   2      639.62      647.63     34.25 o 
   1  22   2      390.78      416.01     30.74 o 
   2  22   2        5.39        7.26      5.86 o 
   3  22   2       43.68       46.94      7.68 o 
   4  22   2      148.74      160.67     14.00 o 
  -5  23   2        0.88        4.41      9.02 o 
  -4  23   2       69.96       83.06     12.81 o 
  -3  23   2      363.47      400.91     27.26 o 
  -2  23   2       25.71       14.93      9.13 o 
  -1  23   2      473.79      467.94     17.59 o 
   0  23   2      355.97      347.55     16.27 o 
   1  23   2       11.14       12.52      6.24 o 
   2  23   2      332.50      316.27     13.11 o 
   3  23   2      113.63      107.25     14.74 o 
   4  23   2        9.77       22.17      8.83 o 
  -5  24   2      236.76      266.22     24.22 o 
  -4  24   2      487.89      528.91     24.83 o 
  -3  24   2        4.68        8.02      9.43 o 
  -2  24   2       69.41       83.56     12.74 o 
  -1  24   2       34.43       22.69     10.23 o 
   0  24   2        0.12        6.65      4.29 o 
   1  24   2       78.26       51.00     24.77 o 
   2  24   2      104.88       66.11     18.89 o 
   3  24   2       60.75       74.71     13.08 o 
  -4  25   2      183.70      180.14     18.18 o 
  -3  25   2       46.30       36.19     11.03 o 
  -2  25   2       14.90       15.86      8.73 o 
  -1  25   2        0.92        8.16     11.00 o 
   0  25   2       53.07       49.05     14.75 o 
   1  25   2      142.20      149.02     33.44 o 
   2  25   2        1.18       -4.83     12.07 o 
  -3  26   2        0.33       17.38      9.05 o 
  -2  26   2      121.46      126.01     16.99 o 
  -1  26   2        0.60       13.19      8.12 o 
   0  26   2       15.77       13.70      7.54 o 
   1  26   2       40.02       22.73     11.70 o 
  -1  27   2       71.61       47.17     14.41 o 
   0  27   2      143.15      125.46     22.03 o 
  -9   1   3       11.03       19.85      9.90 o 
  -8   1   3       75.95       82.54     10.27 o 
  -7   1   3      105.62      101.43      6.82 o 
  -6   1   3       92.62       82.17      4.19 o 
  -5   1   3       69.21       70.53      3.54 o 
  -4   1   3      126.53      132.30      3.54 o 
  -3   1   3       17.47       15.65      2.42 o 
  -2   1   3      686.72      712.14      7.72 o 
  -1   1   3      194.64      162.37      4.18 o 
   0   1   3     3934.60     4232.76     27.84 o 
   1   1   3      792.54      761.22     10.46 o 
   2   1   3     1553.14     1648.76     15.55 o 
   3   1   3        3.09        3.99      4.49 o 
   4   1   3        3.72        8.76      5.18 o 
   5   1   3        1.82        1.58      1.76 o 
   6   1   3       52.57       65.20     21.19 o 
   7   1   3       18.11       20.19     16.93 o 
 -10   2   3       44.54       45.47     15.36 o 
  -9   2   3       29.68       37.51      9.78 o 
  -8   2   3       48.19       58.34     11.10 o 
  -7   2   3       13.10       13.72      3.42 o 
  -6   2   3       14.42       18.04      5.87 o 
  -5   2   3       14.60       10.33      2.67 o 
  -4   2   3     1317.41     1273.36     12.88 o 
  -3   2   3     1998.63     2013.15     16.92 o 
  -2   2   3      735.60      731.46      6.39 o 
  -1   2   3     3284.38     3507.59     22.61 o 
   0   2   3     3850.86     4226.98     54.49 o 
   1   2   3     1142.48     1208.05      8.66 o 
   2   2   3      532.55      551.05      8.05 o 
   3   2   3        3.06        6.16      2.40 o 
   4   2   3      101.33      102.75      8.49 o 
   5   2   3       77.13       80.39      6.29 o 
   6   2   3     1026.91     1063.49     32.98 o 
   7   2   3       10.99       23.59     16.24 o 
  -9   3   3        8.49       13.70     10.05 o 
  -8   3   3        3.73       10.80      6.58 o 
  -7   3   3        1.71        4.47      3.78 o 
  -6   3   3       38.95       39.91      4.26 o 
  -5   3   3       64.84       56.29      4.35 o 
  -4   3   3       37.97       47.67      4.35 o 
  -3   3   3      913.96      858.81      7.75 o 
  -2   3   3        5.93        8.46      2.29 o 
  -1   3   3      570.82      544.87      5.71 o 
   0   3   3       94.01      109.00      4.50 o 
   1   3   3      210.03      196.78      5.72 o 
   2   3   3        0.17        3.12      2.59 o 
   3   3   3      743.47      692.45     11.70 o 
   4   3   3      489.36      466.60     13.06 o 
   5   3   3      822.72      869.31     74.37 o 
   6   3   3      624.35      684.92     32.28 o 
   7   3   3        9.33       17.60     13.51 o 
  -9   4   3       11.42       24.99     17.65 o 
  -8   4   3      444.24      477.62     15.05 o 
  -7   4   3     1068.22     1112.56     29.56 o 
  -6   4   3      184.10      183.53      7.56 o 
  -5   4   3      369.23      365.13      6.58 o 
  -4   4   3     2218.67     2219.53     29.88 o 
  -3   4   3      675.66      675.93     10.25 o 
  -2   4   3      680.72      652.20      7.17 o 
  -1   4   3      510.92      448.85      6.22 o 
   0   4   3      279.99      234.89     16.35 o 
   1   4   3      558.77      631.35      8.20 o 
   2   4   3       99.16       73.47      4.49 o 
   3   4   3      377.37      364.41      7.75 o 
   4   4   3     3485.75     3559.45     58.24 o 
   5   4   3      165.69      164.75      8.05 o 
   6   4   3      285.98      272.80     21.19 o 
   7   4   3      100.89      127.45     19.08 o 
  -9   5   3      114.74      173.34     21.03 o 
  -8   5   3       37.59       36.82     17.69 o 
  -7   5   3      313.57      287.06      9.20 o 
  -6   5   3     2957.58     3176.63     20.51 o 
  -5   5   3      155.47      167.51      4.82 o 
  -4   5   3     3513.16     3829.93     39.45 o 
  -3   5   3       26.41       24.96      2.98 o 
  -2   5   3     1572.65     1522.16     29.96 o 
  -1   5   3      304.00      285.85      6.05 o 
   0   5   3      943.17      931.43     14.23 o 
   1   5   3      432.63      436.11     10.70 o 
   2   5   3     2350.84     2245.72     27.56 o 
   3   5   3      129.28      110.40      8.40 o 
   4   5   3      168.07      159.33     10.00 o 
   5   5   3        2.18        0.91      2.48 o 
   6   5   3       35.09       48.17     17.89 o 
   7   5   3       28.56       14.02     13.93 o 
  -9   6   3       43.92       45.51     18.00 o 
  -8   6   3      379.37      345.37     27.70 o 
  -7   6   3       34.22       27.20      5.93 o 
  -6   6   3      560.46      570.26      7.48 o 
  -5   6   3      609.38      613.53     11.42 o 
  -4   6   3      408.84      411.31      8.29 o 
  -3   6   3      113.50      115.32      3.88 o 
  -2   6   3      155.62      172.78      6.05 o 
  -1   6   3      623.20      697.61      8.77 o 
   0   6   3      699.05      695.31     16.08 o 
   1   6   3       35.53       39.65      7.17 o 
   2   6   3        0.80        7.76      5.41 o 
   3   6   3       19.42       15.45      5.69 o 
   4   6   3      115.29      125.44      7.77 o 
   5   6   3        2.37        3.63     12.71 o 
   6   6   3        2.04       14.43     14.10 o 
   7   6   3       50.96       41.51     14.26 o 
  -9   7   3       13.36       46.40     19.59 o 
  -8   7   3      149.61      118.52     24.33 o 
  -7   7   3      205.79      175.76     10.14 o 
  -6   7   3      145.36      134.24      6.26 o 
  -5   7   3     1132.98     1157.97     27.94 o 
  -4   7   3      720.37      775.02     16.71 o 
  -3   7   3      773.43      795.87      8.90 o 
  -2   7   3      290.81      321.44      5.06 o 
  -1   7   3       33.63       30.72      4.40 o 
   0   7   3      157.00      148.37      5.88 o 
   1   7   3      732.41      796.70     33.95 o 
   2   7   3      149.53      151.12      8.33 o 
   3   7   3      168.05      163.08      8.08 o 
   4   7   3       26.46       22.99      4.87 o 
   5   7   3        0.32        4.40      3.14 o 
   6   7   3      211.01      197.48     17.81 o 
   7   7   3       35.26       44.49     14.06 o 
  -9   8   3       37.30       12.65     15.01 o 
  -8   8   3      316.67      332.37     30.07 o 
  -7   8   3      178.31      180.90     12.32 o 
  -6   8   3        9.89        7.35      3.47 o 
  -5   8   3      168.20      179.89     10.38 o 
  -4   8   3       19.33       19.24      9.07 o 
  -3   8   3     1404.86     1479.22     21.95 o 
  -2   8   3      697.94      719.27      8.46 o 
  -1   8   3      855.06      842.32     12.15 o 
   0   8   3      165.22      171.81      6.35 o 
   1   8   3      242.55      262.97     12.22 o 
   2   8   3       30.83       31.26      6.73 o 
   3   8   3      331.89      335.49     11.61 o 
   4   8   3       20.48        9.85      7.23 o 
   5   8   3      199.79      205.01     11.38 o 
   6   8   3       50.91       59.32     16.25 o 
   7   8   3        2.27        7.16     11.72 o 
  -9   9   3        8.59       43.37     20.14 o 
  -8   9   3      228.76      231.00     25.06 o 
  -7   9   3       13.22       23.84      8.33 o 
  -6   9   3       20.26       17.37      6.42 o 
  -5   9   3      623.75      649.61     16.46 o 
  -4   9   3      517.63      509.10     24.56 o 
  -3   9   3      444.54      491.21     12.89 o 
  -2   9   3      189.28      209.17      7.21 o 
  -1   9   3       32.62       30.78      3.87 o 
   0   9   3      274.28      300.99      9.64 o 
   1   9   3       66.32       75.20      8.45 o 
   2   9   3      988.19      979.91     21.76 o 
   3   9   3       12.86       10.06      5.77 o 
   4   9   3       97.09       79.13      6.96 o 
   5   9   3        4.30        0.74      4.60 o 
   6   9   3      348.20      384.56     45.76 o 
   7   9   3        0.03       18.54     10.48 o 
  -9  10   3       61.14       66.42     20.17 o 
  -8  10   3      637.46      622.38     51.41 o 
  -7  10   3        1.33        9.09      9.51 o 
  -6  10   3       25.02       28.37      7.71 o 
  -5  10   3      447.73      444.44     16.30 o 
  -4  10   3      902.64      991.06     26.89 o 
  -3  10   3      138.31      135.86     13.66 o 
  -2  10   3     3250.02     3416.65     31.35 o 
  -1  10   3       53.59       64.81      4.58 o 
   0  10   3      125.80      141.61      8.23 o 
   1  10   3        7.76        5.66      7.05 o 
   2  10   3      640.43      584.97     22.22 o 
   3  10   3      183.24      196.54      9.11 o 
   4  10   3       60.93       58.40     12.43 o 
   5  10   3        5.36        6.28      4.09 o 
   6  10   3        0.00       29.58     12.66 o 
   7  10   3        1.82        6.91     12.58 o 
  -9  11   3       86.61      115.77     24.95 o 
  -8  11   3      614.95      665.21     33.05 o 
  -7  11   3       65.54       74.04     12.05 o 
  -6  11   3      882.04      947.92     18.44 o 
  -5  11   3       60.17       55.65     10.27 o 
  -4  11   3        9.91       13.18      6.86 o 
  -3  11   3       32.59       28.90      8.35 o 
  -2  11   3      179.68      158.89      6.50 o 
  -1  11   3        5.82        4.96      3.17 o 
   0  11   3      853.71      829.43     28.61 o 
   1  11   3      336.80      330.15     18.78 o 
   2  11   3      693.50      680.49     16.14 o 
   3  11   3     1005.18     1062.60     23.49 o 
   4  11   3        4.10        9.26      5.01 o 
   5  11   3      539.61      573.89     25.94 o 
   6  11   3      312.30      332.46     18.86 o 
  -9  12   3       23.83       36.97     20.06 o 
  -8  12   3      121.66       95.94     27.70 o 
  -7  12   3      183.99      193.93     15.69 o 
  -6  12   3       13.08        9.13      7.13 o 
  -5  12   3      429.84      477.93     18.41 o 
  -4  12   3      212.65      200.84     14.10 o 
  -3  12   3       34.85       42.22     11.20 o 
  -2  12   3      184.56      198.75     11.41 o 
  -1  12   3      205.93      192.43     10.69 o 
   0  12   3        4.19        6.40      6.92 o 
   1  12   3     1329.88     1419.66     85.38 o 
   2  12   3      417.09      406.38     13.01 o 
   3  12   3       53.28       30.84      9.06 o 
   4  12   3      419.09      436.05     10.94 o 
   5  12   3      147.44      153.36     10.49 o 
   6  12   3        1.40        6.61      9.11 o 
  -8  13   3       12.77        6.44     15.56 o 
  -7  13   3       93.58      101.46     12.85 o 
  -6  13   3        8.10       11.73      7.85 o 
  -5  13   3        2.89        3.11      7.02 o 
  -4  13   3        0.13        1.92      8.87 o 
  -3  13   3     1291.04     1349.81     87.59 o 
  -2  13   3      634.40      653.48     19.98 o 
  -1  13   3       45.76       64.60      7.69 o 
   0  13   3      532.45      557.38     16.80 o 
   1  13   3      107.17       86.09     10.70 o 
   2  13   3      966.94     1034.69     33.12 o 
   3  13   3      137.53      134.68      9.61 o 
   4  13   3     1008.70      976.98     23.80 o 
   5  13   3        0.26        6.03      4.35 o 
   6  13   3       31.10       40.68     13.98 o 
  -8  14   3       35.04       33.44     16.06 o 
  -7  14   3       10.30        7.02      5.86 o 
  -6  14   3        1.30       10.53      6.54 o 
  -5  14   3       48.85       37.84      9.95 o 
  -4  14   3      552.79      556.46     41.19 o 
  -3  14   3       23.45       24.46     10.93 o 
  -2  14   3       12.19        9.73      5.36 o 
  -1  14   3       49.31       55.13      7.00 o 
   0  14   3        4.60        3.82      6.95 o 
   1  14   3       25.31       19.38      8.41 o 
   2  14   3       50.24       29.57      8.48 o 
   3  14   3      139.66      140.39      9.29 o 
   4  14   3        0.19        2.65      5.84 o 
   5  14   3       50.05       43.73     11.00 o 
   6  14   3        4.78        7.30     10.00 o 
  -8  15   3        7.89        4.11     15.98 o 
  -7  15   3        0.01        6.10      5.71 o 
  -6  15   3        0.55       11.78      6.65 o 
  -5  15   3      233.08      210.44     12.81 o 
  -4  15   3        1.14        5.83     11.06 o 
  -3  15   3        2.81        6.55     11.86 o 
  -2  15   3        1.21        7.79      2.57 o 
  -1  15   3      131.40       99.77      9.40 o 
   0  15   3      201.32      202.97     11.71 o 
   1  15   3      274.17      297.13     13.57 o 
   2  15   3      491.01      445.99     25.36 o 
   3  15   3       61.62       41.56     13.12 o 
   4  15   3      634.99      627.42     18.43 o 
   5  15   3        9.35        0.16     10.59 o 
   6  15   3       68.94       77.72     16.26 o 
  -8  16   3        7.19       20.72     15.75 o 
  -7  16   3        0.02       -0.23      5.45 o 
  -6  16   3       36.21       21.39      8.11 o 
  -5  16   3       57.11       57.79     11.00 o 
  -4  16   3      852.96      901.77     46.32 o 
  -3  16   3        0.01       -3.95      9.54 o 
  -2  16   3       45.54       31.73      5.70 o 
  -1  16   3       94.20      108.36      9.68 o 
   0  16   3       25.91       15.57      6.44 o 
   1  16   3      348.41      295.56     11.18 o 
   2  16   3      248.66      216.70     16.66 o 
   3  16   3       53.73       54.95      9.30 o 
   4  16   3      149.95      148.28      9.59 o 
   5  16   3       30.69       27.30     11.74 o 
  -7  17   3      163.51      138.60      9.74 o 
  -6  17   3       82.80       70.49      9.68 o 
  -5  17   3      116.96      123.64     11.56 o 
  -4  17   3        9.51       16.35     10.52 o 
  -3  17   3      565.15      532.86     22.25 o 
  -2  17   3      191.23      160.13      9.11 o 
  -1  17   3        1.74        4.08      5.32 o 
   0  17   3     1272.37     1255.77     17.43 o 
   1  17   3       14.83       16.42      6.94 o 
   2  17   3      204.37      183.19     10.55 o 
   3  17   3      183.38      215.92     15.37 o 
   4  17   3        0.05        3.93      5.22 o 
   5  17   3       29.45       21.98     10.25 o 
  -7  18   3       21.20       16.86      6.93 o 
  -6  18   3       46.26       40.87     11.38 o 
  -5  18   3      436.62      460.82     35.98 o 
  -4  18   3      180.07      209.60     18.89 o 
  -3  18   3      127.28      121.07     16.63 o 
  -2  18   3       22.50       38.29     11.52 o 
  -1  18   3       10.55       16.38      6.50 o 
   0  18   3       21.32       20.51     11.60 o 
   1  18   3      238.98      273.65     19.71 o 
   2  18   3       35.59       43.63      8.63 o 
   3  18   3      128.42      119.44      9.53 o 
   4  18   3        5.36       15.23      6.75 o 
   5  18   3       56.00       45.58     26.69 o 
  -7  19   3       32.77       30.89      7.09 o 
  -6  19   3      526.84      550.50     17.60 o 
  -5  19   3      468.52      533.78     44.25 o 
  -4  19   3      142.21      159.57     18.57 o 
  -3  19   3      187.09      173.49     18.16 o 
  -2  19   3      204.27      228.51     16.60 o 
  -1  19   3        0.34       14.04      5.52 o 
   0  19   3       39.11       58.15      7.96 o 
   1  19   3        0.24        3.77      6.31 o 
   2  19   3      125.77      144.74     10.49 o 
   3  19   3      150.56      159.51     11.45 o 
   4  19   3        2.74       13.14      5.79 o 
   5  19   3      124.07      113.29     22.00 o 
  -6  20   3       43.98       36.57      8.90 o 
  -5  20   3      560.02      645.18     51.00 o 
  -4  20   3       48.59       55.32     11.64 o 
  -3  20   3        5.43       10.12      7.09 o 
  -2  20   3     1295.91     1293.42     22.19 o 
  -1  20   3      265.33      265.47     16.23 o 
   0  20   3      138.32      119.52      9.85 o 
   1  20   3       19.03       16.62      6.06 o 
   2  20   3      201.10      191.16     11.08 o 
   3  20   3        2.55        0.49      6.05 o 
   4  20   3      113.17      112.66      9.68 o 
  -6  21   3        9.10        5.67      7.06 o 
  -5  21   3       15.04       14.87     13.15 o 
  -4  21   3      169.78      178.08     16.69 o 
  -3  21   3       81.10       99.03     15.35 o 
  -2  21   3        9.92       10.86     10.25 o 
  -1  21   3       14.42       12.55      6.30 o 
   0  21   3       34.49       11.59      7.29 o 
   1  21   3       23.54       18.64      6.93 o 
   2  21   3        5.87        6.04      6.00 o 
   3  21   3      119.71      121.01     13.50 o 
   4  21   3       29.24       33.08     10.55 o 
  -6  22   3      136.64      159.61     16.26 o 
  -5  22   3      177.11      209.52     21.11 o 
  -4  22   3       83.62       70.63     17.77 o 
  -3  22   3       57.09       61.42     19.50 o 
  -2  22   3      147.67      127.08     16.51 o 
  -1  22   3       60.22       59.68     16.61 o 
   0  22   3      191.23      189.36     12.49 o 
   1  22   3       31.36       29.71      7.70 o 
   2  22   3       44.67       34.65     13.90 o 
   3  22   3       56.09       64.77      9.46 o 
  -5  23   3       16.37       18.69     10.84 o 
  -4  23   3      297.43      304.20     17.76 o 
  -3  23   3        0.36        7.67      7.13 o 
  -2  23   3        0.18       12.91      8.56 o 
  -1  23   3       68.14       59.79     21.50 o 
   0  23   3        2.39        5.95      7.98 o 
   1  23   3       15.75       24.44      8.61 o 
   2  23   3      182.82      189.37     14.46 o 
   3  23   3        7.32        8.89      5.64 o 
  -4  24   3       75.63       85.89     12.53 o 
  -3  24   3       26.92       36.55     12.70 o 
  -2  24   3      114.02       84.26     14.46 o 
  -1  24   3       88.10       90.85     17.36 o 
   0  24   3      152.70      169.48     23.19 o 
   1  24   3      276.33      292.27     14.47 o 
   2  24   3      184.30      165.23     15.28 o 
  -3  25   3      163.38      120.39     21.47 o 
  -2  25   3       34.63       26.61     12.07 o 
  -1  25   3      175.69      192.94     16.72 o 
   0  25   3      388.39      365.14     22.01 o 
   1  25   3        0.24        1.11     10.06 o 
  -2  26   3       21.68       17.37      8.12 o 
  -1  26   3       21.10        9.36      8.81 o 
   0  26   3       12.24       11.21      8.48 o 
  -9   0   4        0.12        4.11      7.72 o 
  -8   0   4       45.63       38.21     10.82 o 
  -7   0   4       57.42       59.63      7.09 o 
  -6   0   4       51.45       43.38      8.19 o 
  -5   0   4      610.40      646.17     30.55 o 
  -4   0   4      133.78      128.45     23.26 o 
  -3   0   4        1.20        0.66      3.54 o 
  -2   0   4      817.72      955.96     19.67 o 
  -1   0   4     4108.51     4489.32     49.78 o 
   0   0   4       91.12      125.84     10.41 o 
   1   0   4      154.67      150.75     11.36 o 
   2   0   4      927.81      895.42     29.83 o 
   3   0   4      227.48      237.70     11.31 o 
   4   0   4      478.70      465.74     14.28 o 
   5   0   4        0.20      -10.98     19.44 o 
   6   0   4        6.84       15.87     18.86 o 
   7   0   4      171.57      210.05     41.63 o 
  -9   1   4       65.32       75.30     16.14 o 
  -8   1   4      130.97      133.37      8.95 o 
  -7   1   4       26.12       32.31      4.91 o 
  -6   1   4      158.12      157.59      6.12 o 
  -5   1   4      421.25      431.32     11.73 o 
  -4   1   4       79.94       78.65      7.81 o 
  -3   1   4     1378.87     1415.54     15.42 o 
  -2   1   4     1048.11     1063.72     10.96 o 
  -1   1   4        0.93        1.68      4.68 o 
   0   1   4     2107.41     2044.30     24.94 o 
   1   1   4      362.38      350.32     10.96 o 
   2   1   4      106.17       86.08     10.07 o 
   3   1   4      332.04      351.21     10.51 o 
   4   1   4      314.33      330.90     12.16 o 
   5   1   4        9.36       27.53     20.23 o 
   6   1   4       29.86       29.72     14.28 o 
   7   1   4       13.67       24.92     17.06 o 
  -9   2   4        2.51        9.00     12.38 o 
  -8   2   4       11.88        9.41      8.61 o 
  -7   2   4        6.65        5.12      4.12 o 
  -6   2   4       90.27       93.01      7.08 o 
  -5   2   4      309.39      314.09      8.15 o 
  -4   2   4      488.45      484.66     12.30 o 
  -3   2   4      228.28      236.63      6.30 o 
  -2   2   4      947.88      943.25      8.92 o 
  -1   2   4       13.13       31.98      6.78 o 
   0   2   4       88.13      114.06      8.15 o 
   1   2   4      121.67      115.95      9.87 o 
   2   2   4     1084.36     1075.12     21.39 o 
   3   2   4        0.35        5.53      8.62 o 
   4   2   4        7.15        9.69      4.13 o 
   5   2   4        5.13       10.68     14.00 o 
   6   2   4       64.82       69.15     20.57 o 
  -9   3   4       14.13       18.93     14.32 o 
  -8   3   4       57.40       48.67      8.59 o 
  -7   3   4        0.05        4.79      3.14 o 
  -6   3   4      398.90      407.75      8.36 o 
  -5   3   4      443.02      456.50     11.22 o 
  -4   3   4      179.84      187.69      5.98 o 
  -3   3   4      385.48      367.06     12.07 o 
  -2   3   4       71.41       81.11      4.97 o 
  -1   3   4       22.94       27.50      5.64 o 
   0   3   4      288.36      268.75      9.85 o 
   1   3   4      636.44      611.46     12.09 o 
   2   3   4        0.97        8.47      5.55 o 
   3   3   4       18.81       13.12      4.58 o 
   4   3   4      334.75      325.11     12.82 o 
   5   3   4        0.02       15.13     13.14 o 
   6   3   4        8.85       18.88     14.56 o 
  -9   4   4      143.11      130.43     17.26 o 
  -8   4   4       16.87       31.93     11.17 o 
  -7   4   4      175.10      169.20      7.00 o 
  -6   4   4      302.51      314.32      8.65 o 
  -5   4   4      480.93      493.50      9.40 o 
  -4   4   4       20.59       17.87      3.77 o 
  -3   4   4      569.27      606.80     10.60 o 
  -2   4   4      628.95      576.90      9.18 o 
  -1   4   4       27.77       22.83      6.09 o 
   0   4   4        4.34        8.78      8.93 o 
   1   4   4        9.58        9.19      5.83 o 
   2   4   4       29.46       29.64      7.11 o 
   3   4   4       88.55       80.99     10.21 o 
   4   4   4      979.46     1011.95     19.49 o 
   5   4   4      144.23      151.40     19.57 o 
   6   4   4      119.91      122.59     19.42 o 
  -9   5   4        4.86        9.82     10.75 o 
  -8   5   4       31.15       37.28     17.23 o 
  -7   5   4       59.77       55.13      6.08 o 
  -6   5   4      261.56      265.38      9.19 o 
  -5   5   4       21.41       15.61      3.46 o 
  -4   5   4      462.52      498.14     14.02 o 
  -3   5   4      932.37      955.55     13.20 o 
  -2   5   4      519.61      487.86      9.68 o 
  -1   5   4       64.26       63.19      4.99 o 
   0   5   4      344.67      313.98      9.39 o 
   1   5   4     1334.84     1356.62     19.99 o 
   2   5   4      932.87      966.02     19.34 o 
   3   5   4      383.11      408.24     13.35 o 
   4   5   4      286.53      273.38     16.97 o 
   5   5   4       34.72       32.99     12.85 o 
   6   5   4        1.29       -1.16     12.54 o 
  -9   6   4      322.41      309.87     24.40 o 
  -8   6   4        0.03       -0.81     11.52 o 
  -7   6   4      240.05      224.30      9.20 o 
  -6   6   4      128.59      119.37      7.59 o 
  -5   6   4        2.73        3.92      2.83 o 
  -4   6   4      677.95      672.04     10.34 o 
  -3   6   4      369.69      356.77      9.98 o 
  -2   6   4     1196.16     1185.17     13.83 o 
  -1   6   4      212.19      225.07      7.70 o 
   0   6   4      145.57      143.13      9.41 o 
   1   6   4      851.25      847.51     17.08 o 
   2   6   4     2055.74     2083.32     36.45 o 
   3   6   4       18.27       14.79      6.87 o 
   4   6   4     1437.79     1373.72     22.06 o 
   5   6   4       64.57       64.75     18.40 o 
   6   6   4      127.16      115.92     20.56 o 
  -9   7   4      274.21      248.14     20.14 o 
  -8   7   4      431.83      408.14     23.78 o 
  -7   7   4        0.84        5.27      4.73 o 
  -6   7   4      810.86      802.31     15.05 o 
  -5   7   4        0.52        4.80      2.00 o 
  -4   7   4       26.61       23.85      3.26 o 
  -3   7   4      573.86      571.44     13.42 o 
  -2   7   4     1282.69     1352.57     19.03 o 
  -1   7   4      304.03      315.55      8.13 o 
   0   7   4     3143.54     3196.49     51.46 o 
   1   7   4      154.34      155.10     10.24 o 
   2   7   4      332.16      349.19     12.08 o 
   3   7   4        0.44        3.61      6.19 o 
   4   7   4      600.88      595.77     14.09 o 
   5   7   4       25.63       32.01     14.17 o 
   6   7   4      205.97      195.25     25.31 o 
  -9   8   4       95.21       74.33     17.85 o 
  -8   8   4      247.78      231.73     26.11 o 
  -7   8   4        2.43        5.35      4.31 o 
  -6   8   4       88.99       93.59      8.86 o 
  -5   8   4      194.14      181.52     12.45 o 
  -4   8   4      429.67      401.25      7.37 o 
  -3   8   4      111.54      113.56      6.08 o 
  -2   8   4     1434.67     1417.58     16.88 o 
  -1   8   4      495.65      475.88      9.39 o 
   0   8   4      436.49      431.79     12.42 o 
   1   8   4      521.50      530.70     14.45 o 
   2   8   4      204.84      204.01     11.58 o 
   3   8   4        0.50        4.97      6.17 o 
   4   8   4       68.38       73.66      7.55 o 
   5   8   4       84.63       93.20     18.57 o 
   6   8   4      130.97      127.62     17.87 o 
  -9   9   4        2.37       19.59     14.35 o 
  -8   9   4       13.46        2.68     13.54 o 
  -7   9   4       31.80       34.12      6.64 o 
  -6   9   4      121.28      130.21     10.51 o 
  -5   9   4      216.23      232.98     12.28 o 
  -4   9   4       44.36       50.54     11.43 o 
  -3   9   4      225.48      205.27      4.95 o 
  -2   9   4       62.89       61.21      4.66 o 
  -1   9   4       59.92       60.08      5.67 o 
   0   9   4     1052.29     1006.84     20.73 o 
   1   9   4      430.31      401.20     13.26 o 
   2   9   4      134.90      147.32      9.55 o 
   3   9   4      178.14      168.63      8.28 o 
   4   9   4       35.75       21.02      7.58 o 
   5   9   4        0.10        5.52     11.71 o 
   6   9   4       20.35       20.99     12.94 o 
  -9  10   4       65.22       39.03     13.54 o 
  -8  10   4        4.76        8.96     14.59 o 
  -7  10   4      149.35      160.63      9.96 o 
  -6  10   4       16.97       10.09      6.08 o 
  -5  10   4      164.80      180.75     11.90 o 
  -4  10   4       25.64       39.20     10.30 o 
  -3  10   4       21.73       17.04      2.57 o 
  -2  10   4      121.56      106.70      5.36 o 
  -1  10   4     2876.74     2957.56     46.69 o 
   0  10   4      681.86      670.36     17.24 o 
   1  10   4      300.81      289.48     12.75 o 
   2  10   4      662.84      598.17     14.50 o 
   3  10   4      204.35      199.39     10.51 o 
   4  10   4        6.98       10.20      6.26 o 
   5  10   4       46.17       56.20     15.79 o 
   6  10   4        0.79       23.33     17.18 o 
  -9  11   4        0.01       16.57     18.93 o 
  -8  11   4       22.64       30.61     20.33 o 
  -7  11   4      190.73      205.78     10.59 o 
  -6  11   4      366.70      339.87     15.91 o 
  -5  11   4      139.17      138.11     12.21 o 
  -4  11   4       63.41       52.76     13.36 o 
  -3  11   4       43.64       34.99      3.18 o 
  -2  11   4      378.73      364.77     12.99 o 
  -1  11   4       76.06       84.31      9.50 o 
   0  11   4     1079.15     1163.69     21.98 o 
   1  11   4       77.25       99.80     11.60 o 
   2  11   4     1565.97     1581.22     25.85 o 
   3  11   4        6.62       10.51      5.55 o 
   4  11   4        2.75        9.57      8.15 o 
   5  11   4        0.00        2.39     13.37 o 
   6  11   4      141.84      141.70     16.35 o 
  -8  12   4        5.45       24.87     15.29 o 
  -7  12   4        0.21        6.69      5.61 o 
  -6  12   4      103.88       90.87      9.56 o 
  -5  12   4      348.10      363.67     21.80 o 
  -4  12   4      530.01      522.16     19.35 o 
  -3  12   4      109.62      125.11      5.09 o 
  -2  12   4      674.33      709.48     13.57 o 
  -1  12   4      155.37      159.23     10.90 o 
   0  12   4      905.60      863.36     18.40 o 
   1  12   4       59.97       60.49     10.50 o 
   2  12   4      739.16      749.90     15.72 o 
   3  12   4      163.34      166.34      9.79 o 
   4  12   4       16.89       21.88      9.12 o 
   5  12   4       18.71       16.87     13.44 o 
  -8  13   4       29.26       58.93     22.23 o 
  -7  13   4      419.52      417.80     12.84 o 
  -6  13   4       95.73      113.40     13.11 o 
  -5  13   4        1.34        6.43      6.05 o 
  -4  13   4       45.37       44.48     10.73 o 
  -3  13   4      391.12      363.13     17.33 o 
  -2  13   4      551.12      515.46     11.03 o 
  -1  13   4      553.08      564.49     24.35 o 
   0  13   4       20.38       20.77      9.29 o 
   1  13   4       45.46       43.08      8.39 o 
   2  13   4      997.06     1000.87     17.05 o 
   3  13   4      159.00      153.68     10.00 o 
   4  13   4      165.08      153.65     11.06 o 
   5  13   4        1.57        3.55     10.35 o 
  -8  14   4       26.86       19.51     16.76 o 
  -7  14   4      292.62      293.11     17.14 o 
  -6  14   4       74.64       60.17     19.70 o 
  -5  14   4        0.28        4.40      7.45 o 
  -4  14   4      348.25      327.55     14.65 o 
  -3  14   4        0.07        5.26      7.90 o 
  -2  14   4      241.59      250.60      9.85 o 
  -1  14   4     1133.01     1215.07     16.10 o 
   0  14   4       27.50       17.95      7.03 o 
   1  14   4       51.89       61.23     12.61 o 
   2  14   4       35.51       37.66      8.02 o 
   3  14   4        4.47       11.66      6.08 o 
   4  14   4       76.84       79.29     10.21 o 
   5  14   4      127.04      133.58     16.64 o 
  -8  15   4        0.12       -5.43     17.50 o 
  -7  15   4        3.67        2.38      5.66 o 
  -6  15   4        0.21       -1.31      7.24 o 
  -5  15   4      149.46      149.55     14.76 o 
  -4  15   4      117.15      137.41     15.43 o 
  -3  15   4      123.99      137.99     14.11 o 
  -2  15   4      381.54      358.12     11.05 o 
  -1  15   4        1.00        5.73      6.08 o 
   0  15   4      551.61      502.59     13.85 o 
   1  15   4      517.84      466.56     21.56 o 
   2  15   4       43.55       27.36      7.23 o 
   3  15   4      192.16      199.55     11.45 o 
   4  15   4        0.79        6.73      6.07 o 
   5  15   4       38.84       20.76     18.04 o 
  -8  16   4        7.95       23.70     17.77 o 
  -7  16   4      183.08      189.23     11.75 o 
  -6  16   4       86.36       87.12     11.76 o 
  -5  16   4       11.86        7.91      6.57 o 
  -4  16   4       19.99       33.06     11.13 o 
  -3  16   4       32.75       27.85     10.64 o 
  -2  16   4       27.16       29.80      8.22 o 
  -1  16   4      532.45      508.09     13.15 o 
   0  16   4      563.95      561.02     18.28 o 
   1  16   4      550.80      568.43     14.70 o 
   2  16   4      215.78      202.02     11.26 o 
   3  16   4       17.97       18.40      8.14 o 
   4  16   4       67.53       58.70      8.20 o 
   5  16   4      152.18      126.27     18.46 o 
  -7  17   4       49.82       36.45      9.93 o 
  -6  17   4       42.30       43.42     10.29 o 
  -5  17   4       20.25       20.47      7.48 o 
  -4  17   4        7.42        4.70      8.91 o 
  -3  17   4       38.59       40.77     13.46 o 
  -2  17   4        7.44       21.21     10.23 o 
  -1  17   4      208.58      185.17     15.27 o 
   0  17   4      362.81      341.36     12.18 o 
   1  17   4       14.39       16.18      8.32 o 
   2  17   4      247.78      238.64     13.06 o 
   3  17   4       36.66       28.33      7.72 o 
   4  17   4       61.41       52.95      8.13 o 
  -7  18   4        6.81        8.56      9.16 o 
  -6  18   4       46.05       44.73     10.22 o 
  -5  18   4        4.37        6.41      7.35 o 
  -4  18   4       62.34       48.75     10.60 o 
  -3  18   4       67.00       57.94     13.41 o 
  -2  18   4      585.83      533.03     18.13 o 
  -1  18   4       32.35       35.78      8.05 o 
   0  18   4       35.20       32.55      8.76 o 
   1  18   4       57.38       51.46     10.27 o 
   2  18   4        0.61       -1.64      6.32 o 
   3  18   4      319.16      312.67     11.44 o 
   4  18   4        1.33        6.05      5.78 o 
  -7  19   4       39.67       37.36     14.47 o 
  -6  19   4        0.22        3.38      6.85 o 
  -5  19   4       13.03        8.50      9.12 o 
  -4  19   4       55.61       46.96     12.25 o 
  -3  19   4       82.99       91.42     16.81 o 
  -2  19   4       73.16       93.16     16.46 o 
  -1  19   4       78.26       75.30      8.82 o 
   0  19   4      298.65      288.17     15.58 o 
   1  19   4       15.31       17.77      8.26 o 
   2  19   4        1.78        7.66      6.88 o 
   3  19   4        3.47        7.79      5.61 o 
   4  19   4       50.13       41.63      7.73 o 
  -6  20   4        0.09        1.93      8.07 o 
  -5  20   4       11.74       23.16      9.27 o 
  -4  20   4      125.47      118.15     17.27 o 
  -3  20   4       43.14       29.93     12.89 o 
  -2  20   4      963.21     1076.65     65.89 o 
  -1  20   4      131.37      153.21     16.74 o 
   0  20   4       34.07       30.64      8.24 o 
   1  20   4        0.11        5.13      6.65 o 
   2  20   4       45.53       41.13      8.49 o 
   3  20   4       63.60       68.73      9.82 o 
  -6  21   4      297.93      337.08     15.45 o 
  -5  21   4       71.78       77.00     12.58 o 
  -4  21   4        1.04       14.76      9.05 o 
  -3  21   4       85.92       99.43     17.03 o 
  -2  21   4       92.68      110.83     27.89 o 
  -1  21   4       43.82       53.42     14.82 o 
   0  21   4      188.79      206.05     19.34 o 
   1  21   4       73.79       91.20     12.74 o 
   2  21   4      182.21      183.15     10.94 o 
   3  21   4      211.81      222.21     11.55 o 
  -5  22   4      136.45      154.73     14.16 o 
  -4  22   4      462.39      483.15     30.12 o 
  -3  22   4       21.19       22.11     10.34 o 
  -2  22   4      444.42      540.97     38.89 o 
  -1  22   4      285.34      332.19     29.60 o 
   0  22   4      349.99      319.48     15.05 o 
   1  22   4      123.38      127.12     10.89 o 
   2  22   4      537.07      568.75     19.84 o 
  -4  23   4       93.66      114.65     17.20 o 
  -3  23   4      195.20      224.49     24.09 o 
  -2  23   4      260.35      290.67     45.41 o 
  -1  23   4       25.17       32.40     20.28 o 
   0  23   4      206.11      222.03     44.56 o 
   1  23   4      223.67      257.62     15.63 o 
  -4  24   4        6.50       26.69     13.36 o 
  -3  24   4       59.12       64.69     15.65 o 
  -2  24   4       14.84        2.05      9.48 o 
  -1  24   4      193.94      232.65     27.70 o 
   0  24   4       18.74       18.51     13.69 o 
   1  24   4       98.64      100.96     12.09 o 
  -2  25   4        4.24       12.02      9.68 o 
  -1  25   4        0.01        7.42      8.90 o 
  -8   1   5       15.67        7.29      3.33 o 
  -7   1   5       59.21       62.46      5.65 o 
  -6   1   5       19.14       21.84      4.60 o 
  -5   1   5      110.55      114.65     11.39 o 
  -4   1   5       41.06       36.15      6.43 o 
  -3   1   5      194.18      216.16      9.81 o 
  -2   1   5      220.84      279.64     11.99 o 
  -1   1   5       88.66      106.30     11.55 o 
   0   1   5      168.73      172.10     12.81 o 
   1   1   5       42.94       39.78      8.54 o 
   2   1   5       50.76       40.35      7.64 o 
   3   1   5      337.54      334.22      9.24 o 
   4   1   5       11.91       15.66      7.50 o 
   5   1   5        0.63       30.00     13.94 o 
   6   1   5        7.82       37.87     20.62 o 
  -9   2   5       23.62       13.31      8.61 o 
  -8   2   5      151.11      130.32      7.81 o 
  -7   2   5      175.38      175.56      9.98 o 
  -6   2   5      109.42      118.78     11.76 o 
  -5   2   5      158.86      154.51      9.48 o 
  -4   2   5       20.18       33.72      8.47 o 
  -3   2   5      554.46      538.28     13.86 o 
  -2   2   5        4.54        5.09      7.07 o 
  -1   2   5     1316.65     1397.41     21.08 o 
   0   2   5      307.06      324.18     23.00 o 
   1   2   5       83.55       75.21     10.98 o 
   2   2   5        0.07        4.63      5.70 o 
   3   2   5        1.78        8.82      4.46 o 
   4   2   5       39.19       34.11      6.39 o 
   5   2   5      297.70      338.57     22.13 o 
   6   2   5       37.33       28.33     15.52 o 
  -9   3   5       71.42       87.14     16.99 o 
  -8   3   5      361.17      382.94      9.81 o 
  -7   3   5        0.18        0.64      4.85 o 
  -6   3   5       67.68       58.78      7.58 o 
  -5   3   5      320.63      327.99     17.65 o 
  -4   3   5      353.29      372.96     10.40 o 
  -3   3   5        2.08        5.07      6.25 o 
  -2   3   5      884.40      768.33     54.67 o 
  -1   3   5        0.78        5.00      6.03 o 
   0   3   5       57.90       59.05     12.22 o 
   1   3   5       23.78       21.75      6.27 o 
   2   3   5       42.22       26.77      7.56 o 
   3   3   5       58.39       58.86      6.85 o 
   4   3   5        7.77       14.39      4.38 o 
   5   3   5        0.34       15.59     13.29 o 
   6   3   5      112.76      103.57     19.54 o 
  -9   4   5       97.65      116.43     15.13 o 
  -8   4   5        0.47        0.05      4.11 o 
  -7   4   5      661.67      720.03     16.09 o 
  -6   4   5     1076.41     1103.00     25.54 o 
  -5   4   5        2.96        5.77      2.65 o 
  -4   4   5     1170.50     1134.89     17.35 o 
  -3   4   5      142.18      150.11      8.69 o 
  -2   4   5      222.81      235.87     14.03 o 
  -1   4   5       13.66       13.18      7.47 o 
   0   4   5      649.10      629.78     19.74 o 
   1   4   5      108.06      118.51     13.39 o 
   2   4   5      519.51      485.21     15.42 o 
   3   4   5        6.72       10.44      4.31 o 
   4   4   5      212.92      197.51     12.95 o 
   5   4   5      254.75      233.23     20.01 o 
  -9   5   5       11.76       12.30      9.97 o 
  -8   5   5       60.68       81.33      9.43 o 
  -7   5   5       43.40       37.79      6.53 o 
  -6   5   5       32.24       24.26      5.78 o 
  -5   5   5      175.20      160.37      7.00 o 
  -4   5   5       32.60       23.53      4.11 o 
  -3   5   5      980.48      975.05     17.97 o 
  -2   5   5      294.27      264.24     15.39 o 
  -1   5   5      372.35      351.46     12.79 o 
   0   5   5       85.89       76.09     12.62 o 
   1   5   5      305.81      316.54     11.38 o 
   2   5   5     1417.70     1405.54     24.47 o 
   3   5   5      232.73      209.74     10.60 o 
   4   5   5      496.61      477.29     14.69 o 
   5   5   5        1.51        9.41     15.65 o 
  -9   6   5       13.17       25.80     13.66 o 
  -8   6   5       33.27       43.57      7.64 o 
  -7   6   5       11.70       10.26      6.78 o 
  -6   6   5        8.00        4.40      3.91 o 
  -5   6   5       37.32       33.26      7.38 o 
  -4   6   5      400.99      398.48      9.45 o 
  -3   6   5      117.52      107.81      7.41 o 
  -2   6   5        7.57       12.33      6.49 o 
  -1   6   5        5.20        7.69      6.89 o 
   0   6   5      604.23      596.38     18.90 o 
   1   6   5      263.42      262.32     12.88 o 
   2   6   5      395.86      385.76     13.64 o 
   3   6   5      163.05      150.50      8.43 o 
   4   6   5        0.93       10.65      6.53 o 
   5   6   5        0.81        4.76     13.46 o 
  -9   7   5       18.60        4.31     10.94 o 
  -8   7   5      189.77      182.59     11.77 o 
  -7   7   5        8.79        9.92      6.01 o 
  -6   7   5       27.01       21.41      7.26 o 
  -5   7   5      110.73       91.89      9.64 o 
  -4   7   5       91.67       84.76      5.61 o 
  -3   7   5       54.66       45.07      4.73 o 
  -2   7   5      692.59      679.63     17.82 o 
  -1   7   5        8.33        9.20      7.82 o 
   0   7   5     1745.69     1725.37    124.91 o 
   1   7   5      237.15      214.78     12.84 o 
   2   7   5      582.71      588.43     14.30 o 
   3   7   5       12.32       13.98      5.83 o 
   4   7   5        0.36        7.21      4.69 o 
   5   7   5        1.67       20.63     21.22 o 
  -9   8   5        1.44       18.23     14.08 o 
  -8   8   5        1.38        2.75      3.64 o 
  -7   8   5        4.30        8.14      5.29 o 
  -6   8   5      233.59      232.33     12.40 o 
  -5   8   5       35.34       28.30      3.32 o 
  -4   8   5      855.59      830.78     13.81 o 
  -3   8   5      447.76      422.08      9.63 o 
  -2   8   5      509.00      468.80     16.33 o 
  -1   8   5      363.49      365.89     13.90 o 
   0   8   5      368.75      384.10     16.61 o 
   1   8   5      163.56      182.88     12.06 o 
   2   8   5      624.97      612.03     17.13 o 
   3   8   5        3.92       10.71      5.49 o 
   4   8   5      266.54      261.88     16.97 o 
   5   8   5        0.32       28.61     13.14 o 
  -9   9   5        1.24       15.25     11.17 o 
  -8   9   5      260.17      254.52     13.70 o 
  -7   9   5        0.12       14.23      6.71 o 
  -6   9   5      214.38      216.45     12.47 o 
  -5   9   5       62.74       47.72     10.02 o 
  -4   9   5      427.07      427.82     10.11 o 
  -3   9   5      163.07      155.57      7.10 o 
  -2   9   5     2128.40     2197.32     69.85 o 
  -1   9   5       66.24       60.65      8.27 o 
   0   9   5     3336.14     3292.97     62.31 o 
   1   9   5       30.27       30.89      8.38 o 
   2   9   5      143.74      131.22      9.45 o 
   3   9   5        1.00        8.17      5.26 o 
   4   9   5      324.32      341.07     16.44 o 
   5   9   5        6.93       26.69     14.55 o 
  -9  10   5        3.04        3.30     11.91 o 
  -8  10   5       18.43        9.78      5.32 o 
  -7  10   5      199.39      209.27     11.98 o 
  -6  10   5       92.43      101.59     10.58 o 
  -5  10   5       91.04       88.22     13.38 o 
  -4  10   5      238.25      219.98     14.18 o 
  -3  10   5      189.60      198.15      8.08 o 
  -2  10   5      616.49      623.83     13.91 o 
  -1  10   5      609.18      584.67     19.17 o 
   0  10   5      872.52      805.42     21.23 o 
   1  10   5       31.31       25.70      8.99 o 
   2  10   5       14.62       25.75      9.79 o 
   3  10   5      134.39      136.02     10.15 o 
   4  10   5       11.77        7.68      5.37 o 
   5  10   5       69.32       72.81     25.02 o 
  -8  11   5      263.55      286.18     28.03 o 
  -7  11   5      124.16      121.47     11.95 o 
  -6  11   5      151.23      170.47     14.15 o 
  -5  11   5      778.52      798.85     17.75 o 
  -4  11   5      284.97      268.96     15.92 o 
  -3  11   5        7.29        2.97      3.44 o 
  -2  11   5        0.60        4.70      5.11 o 
  -1  11   5        3.46       14.64      7.16 o 
   0  11   5      404.17      375.07     14.93 o 
   1  11   5      116.07      116.76     12.33 o 
   2  11   5        0.89        3.65      6.69 o 
   3  11   5      429.93      422.61     14.10 o 
   4  11   5      240.09      259.08     10.15 o 
   5  11   5       72.42       71.54     24.91 o 
  -8  12   5        9.01       10.17      7.89 o 
  -7  12   5       60.56       47.08      9.01 o 
  -6  12   5      274.44      283.79     14.47 o 
  -5  12   5       15.67       17.94      8.12 o 
  -4  12   5      737.86      704.56     22.46 o 
  -3  12   5      354.43      364.01      9.77 o 
  -2  12   5        8.99       11.70      6.77 o 
  -1  12   5      112.70       98.44      9.04 o 
   0  12   5      103.81       99.95     10.33 o 
   1  12   5       10.55       15.39      7.48 o 
   2  12   5      331.93      324.43     11.85 o 
   3  12   5        0.37       10.49      5.36 o 
   4  12   5       23.31       31.80      7.48 o 
  -8  13   5       16.59       20.22      7.23 o 
  -7  13   5       32.52       17.59      8.40 o 
  -6  13   5       15.55       18.80      8.02 o 
  -5  13   5      160.26      135.60     13.89 o 
  -4  13   5        0.28        3.03      9.12 o 
  -3  13   5      194.10      194.58     12.32 o 
  -2  13   5      429.51      385.66     17.35 o 
  -1  13   5       32.74       16.60      5.82 o 
   0  13   5        0.80        6.59      7.24 o 
   1  13   5      501.36      496.52     13.61 o 
   2  13   5        8.95        5.78      6.18 o 
   3  13   5        3.96        9.41      6.58 o 
   4  13   5        3.44        9.43      6.31 o 
  -8  14   5        4.98        4.82      4.94 o 
  -7  14   5        2.76        3.84      6.03 o 
  -6  14   5      143.06      135.09     15.75 o 
  -5  14   5        1.38        0.82      8.38 o 
  -4  14   5      288.10      280.30     20.40 o 
  -3  14   5      174.14      175.85     13.03 o 
  -2  14   5      169.18      144.24      8.76 o 
  -1  14   5      103.36      128.13     10.35 o 
   0  14   5       65.49       63.58      8.66 o 
   1  14   5       94.23       84.75     11.43 o 
   2  14   5       15.43       14.98      7.52 o 
   3  14   5       58.55       86.38     10.25 o 
   4  14   5       71.79      103.40     18.10 o 
  -8  15   5        1.50       -3.21      5.58 o 
  -7  15   5       18.97       23.69      6.90 o 
  -6  15   5       24.23       29.42      8.38 o 
  -5  15   5        0.41       12.69      6.04 o 
  -4  15   5       15.50       19.58     11.02 o 
  -3  15   5       23.56       21.00      8.57 o 
  -2  15   5       13.01       10.91      8.41 o 
  -1  15   5      190.33      176.19      9.88 o 
   0  15   5       92.29       97.96     13.24 o 
   1  15   5       31.45       26.50      8.54 o 
   2  15   5       20.68       18.70      6.95 o 
   3  15   5       12.28        6.32      5.76 o 
   4  15   5        0.31       11.00     10.38 o 
  -7  16   5       17.64       10.83      7.31 o 
  -6  16   5        6.46       10.26      5.87 o 
  -5  16   5       23.20       14.55      8.87 o 
  -4  16   5       48.20       25.03     14.71 o 
  -3  16   5       34.15       52.18     10.82 o 
  -2  16   5       79.31       76.42     12.27 o 
  -1  16   5      104.25       96.28     12.72 o 
   0  16   5      161.18      166.13     11.86 o 
   1  16   5      185.88      172.55     13.44 o 
   2  16   5       57.63       61.57      8.74 o 
   3  16   5        2.31       11.81      6.36 o 
  -7  17   5        2.56        7.47      6.73 o 
  -6  17   5      275.96      263.58     15.91 o 
  -5  17   5       34.48       23.53      9.44 o 
  -4  17   5        0.29       -0.01      7.93 o 
  -3  17   5       24.39       16.89      8.08 o 
  -2  17   5      468.46      487.95     15.47 o 
  -1  17   5       10.72        8.45      5.75 o 
   0  17   5       77.69       85.01     10.42 o 
   1  17   5      203.61      217.08     11.95 o 
   2  17   5       12.53       15.76      7.13 o 
   3  17   5       12.49       10.93      9.99 o 
  -7  18   5       28.38       33.87     10.17 o 
  -6  18   5      110.06      120.06     12.04 o 
  -5  18   5       20.57       11.48      8.15 o 
  -4  18   5      596.12      577.24     22.39 o 
  -3  18   5      126.05       90.24     14.14 o 
  -2  18   5      101.49      115.37     19.83 o 
  -1  18   5       99.60      101.56     13.15 o 
   0  18   5       64.37       32.64      8.44 o 
   1  18   5       20.82       13.71      7.14 o 
   2  18   5      192.93      222.95     14.67 o 
   3  18   5       84.49       97.46     10.49 o 
  -6  19   5      106.72      113.07     13.90 o 
  -5  19   5      320.09      332.00     16.07 o 
  -4  19   5      286.39      261.54     25.85 o 
  -3  19   5      345.81      327.38     30.13 o 
  -2  19   5      313.92      329.52     25.18 o 
  -1  19   5        0.69       13.83     10.24 o 
   0  19   5      259.41      250.52     14.76 o 
   1  19   5       96.13       94.88     12.74 o 
   2  19   5        7.01        5.76      6.98 o 
  -6  20   5       37.67       34.02      8.79 o 
  -5  20   5        0.01        6.27     10.75 o 
  -4  20   5      433.59      454.84     21.17 o 
  -3  20   5       12.08       -3.08      8.40 o 
  -2  20   5        2.50       10.12      9.50 o 
  -1  20   5       73.38       82.11     13.39 o 
   0  20   5      216.08      256.61     16.20 o 
   1  20   5        5.31       10.30      6.90 o 
   2  20   5      121.48      140.65     11.49 o 
  -5  21   5        0.91        3.25      7.41 o 
  -4  21   5       31.12       27.23     16.45 o 
  -3  21   5       19.44       14.74     11.24 o 
  -2  21   5        0.67       15.08      9.03 o 
  -1  21   5      162.18      152.60     14.20 o 
   0  21   5      104.76      116.85     13.44 o 
   1  21   5       85.70       83.08      9.30 o 
  -4  22   5       90.05       88.26     20.00 o 
  -3  22   5       58.17       42.18     11.55 o 
  -2  22   5       27.01       15.24     10.19 o 
  -1  22   5       42.26       32.79     15.94 o 
   0  22   5      119.57      148.89     13.94 o 
  -3  23   5       15.45       27.74     11.69 o 
  -2  23   5        7.48       10.59      8.77 o 
  -1  23   5        9.67       10.16      7.40 o 
  -8   0   6       52.11       48.07     12.73 o 
  -7   0   6      127.40      144.98     16.95 o 
  -6   0   6        1.18       -0.16      6.52 o 
  -5   0   6      142.40      143.27     10.89 o 
  -4   0   6      129.24      147.45     11.32 o 
  -3   0   6      631.15      747.88     20.35 o 
  -2   0   6       73.43      101.57     19.47 o 
  -1   0   6        0.20        4.11     10.52 o 
   0   0   6      463.95      533.18     30.69 o 
   1   0   6        9.38       28.75     11.60 o 
   2   0   6       11.84       12.99      8.37 o 
   3   0   6      230.89      229.91     13.19 o 
  -8   1   6      136.73      129.81      9.36 o 
  -7   1   6       63.98       65.14      5.99 o 
  -6   1   6      115.75      128.32     15.61 o 
  -5   1   6      105.07       93.74      7.59 o 
  -4   1   6       13.00        8.44      5.82 o 
  -3   1   6       61.38       64.79      9.16 o 
  -2   1   6      655.40      657.90     17.73 o 
  -1   1   6        2.49        8.76      7.78 o 
   0   1   6      143.80      110.45     12.44 o 
   1   1   6      544.97      533.22     14.83 o 
   2   1   6        7.09       13.42      7.23 o 
   3   1   6       14.59       11.09      5.29 o 
   4   1   6       56.00       67.17     19.64 o 
  -8   2   6       30.36       29.58      6.28 o 
  -7   2   6        2.81        6.00      4.18 o 
  -6   2   6       13.26        5.38      4.22 o 
  -5   2   6      181.86      169.58      7.85 o 
  -4   2   6      110.51      121.54      8.95 o 
  -3   2   6       74.31      103.85     10.71 o 
  -2   2   6        2.75       10.11      6.73 o 
  -1   2   6      122.80      106.25     14.16 o 
   0   2   6      178.86      162.09     12.79 o 
   1   2   6       46.64       42.11     11.18 o 
   2   2   6      135.06      112.24     11.91 o 
   3   2   6      232.64      235.44      9.47 o 
   4   2   6       27.96       36.65     13.84 o 
  -8   3   6       18.17       12.73      6.86 o 
  -7   3   6        3.52        6.71      7.20 o 
  -6   3   6      116.38       94.09     16.52 o 
  -5   3   6      285.09      278.78     13.39 o 
  -4   3   6       89.40       94.84      7.45 o 
  -3   3   6       23.07       15.63      7.50 o 
  -2   3   6      207.14      224.29     11.66 o 
  -1   3   6      135.28      149.11     12.53 o 
   0   3   6      315.63      301.93     13.83 o 
   1   3   6       15.27       13.07      5.56 o 
   2   3   6      749.40      727.85     16.25 o 
   3   3   6        0.01       13.10      5.58 o 
   4   3   6       10.68        1.58     15.42 o 
  -9   4   6        4.89       12.88     13.31 o 
  -8   4   6       16.59       15.09      6.76 o 
  -7   4   6      160.29      158.77     15.10 o 
  -6   4   6      295.54      295.38     12.15 o 
  -5   4   6       11.24        7.61      5.54 o 
  -4   4   6       80.38       82.95      7.60 o 
  -3   4   6      475.60      470.78     11.08 o 
  -2   4   6       71.23       74.19     12.99 o 
  -1   4   6        0.65        5.30      7.30 o 
   0   4   6       27.65       20.70      7.74 o 
   1   4   6        0.03        7.78      4.63 o 
   2   4   6       34.61       24.57      7.79 o 
   3   4   6      133.73      128.21      8.87 o 
   4   4   6       31.81       63.53     21.53 o 
  -9   5   6        3.87       18.23     13.85 o 
  -8   5   6        1.54        5.83      6.12 o 
  -7   5   6        1.41       -0.07      6.02 o 
  -6   5   6        6.66        5.29      5.18 o 
  -5   5   6      160.64      171.75     18.26 o 
  -4   5   6       13.49        3.42      6.11 o 
  -3   5   6      553.26      549.22     14.47 o 
  -2   5   6       81.34       92.31      9.74 o 
  -1   5   6       17.36       20.14      8.45 o 
   0   5   6        1.49        3.91      6.18 o 
   1   5   6      296.84      286.82     12.79 o 
   2   5   6      197.56      191.23     17.44 o 
   3   5   6        0.08        6.83      6.18 o 
   4   5   6      153.43      148.81     18.31 o 
  -9   6   6       46.36       56.84     18.35 o 
  -8   6   6      211.37      182.92     13.38 o 
  -7   6   6       80.14       86.41     14.65 o 
  -6   6   6     1021.70     1051.30     23.69 o 
  -5   6   6      171.81      191.47     12.79 o 
  -4   6   6      848.10      887.10     16.56 o 
  -3   6   6       95.74       88.47      7.87 o 
  -2   6   6      182.61      183.63     10.56 o 
  -1   6   6        3.18        0.79      6.78 o 
   0   6   6       92.46      107.57     11.97 o 
   1   6   6       60.27       55.74      9.90 o 
   2   6   6      187.78      183.34     10.95 o 
   3   6   6        0.28       -1.07      4.78 o 
   4   6   6       88.55      104.82     17.75 o 
  -9   7   6       28.69       12.69     10.79 o 
  -8   7   6      232.49      204.66     18.70 o 
  -7   7   6        1.69        1.27      4.54 o 
  -6   7   6        9.39       10.32      5.99 o 
  -5   7   6      622.99      653.60     19.07 o 
  -4   7   6      827.34      839.30     19.18 o 
  -3   7   6       18.40       17.77      7.60 o 
  -2   7   6     1720.52     1727.60     29.16 o 
  -1   7   6      754.52      794.36     16.07 o 
   0   7   6       17.77       20.44      7.77 o 
   1   7   6      144.95      133.71     11.52 o 
   2   7   6      773.74      785.02     20.24 o 
   3   7   6       25.49       20.75      7.12 o 
   4   7   6        4.50       11.23     13.82 o 
  -8   8   6        0.51        3.37     11.81 o 
  -7   8   6       75.34       66.63     13.07 o 
  -6   8   6       15.62       12.49      6.26 o 
  -5   8   6      175.35      175.77     14.45 o 
  -4   8   6       10.79        6.76      4.11 o 
  -3   8   6     1016.54     1155.36     18.18 o 
  -2   8   6     1052.12     1076.14     17.80 o 
  -1   8   6     1259.56     1232.88     20.97 o 
   0   8   6     1159.93     1164.83     17.29 o 
   1   8   6       87.86      109.61     10.53 o 
   2   8   6       10.97       13.70      7.09 o 
   3   8   6      125.89      125.55     14.74 o 
   4   8   6       16.85       22.97     13.90 o 
  -8   9   6       63.14       70.20     12.89 o 
  -7   9   6       39.07       43.44     13.69 o 
  -6   9   6       24.44       16.45      6.60 o 
  -5   9   6        2.88        3.07      8.28 o 
  -4   9   6       13.26       16.55      8.41 o 
  -3   9   6       47.71       45.19      8.18 o 
  -2   9   6      134.02      163.64      8.40 o 
  -1   9   6      275.19      238.00     13.12 o 
   0   9   6      180.09      156.56     10.61 o 
   1   9   6       83.51       78.62      9.72 o 
   2   9   6       68.80       70.63      9.98 o 
   3   9   6       22.10       12.84      6.04 o 
   4   9   6      164.47      175.08     18.54 o 
  -8  10   6       13.51        6.74      7.88 o 
  -7  10   6       25.43       21.89      7.73 o 
  -6  10   6       40.09       50.15     10.89 o 
  -5  10   6       17.24       13.43      9.15 o 
  -4  10   6      193.40      225.68     14.01 o 
  -3  10   6      239.18      224.15     15.37 o 
  -2  10   6     1389.94     1375.89     17.76 o 
  -1  10   6        1.85        5.95      6.37 o 
   0  10   6       56.75       54.96     10.34 o 
   1  10   6       20.01       23.00      6.77 o 
   2  10   6        0.57        2.07      6.29 o 
   3  10   6      115.05       85.64     15.61 o 
   4  10   6        5.60        6.03     13.01 o 
  -8  11   6      162.85      138.56     12.31 o 
  -7  11   6      154.38      132.41     16.37 o 
  -6  11   6        0.86        3.49      6.49 o 
  -5  11   6        2.38       23.39     11.94 o 
  -4  11   6      267.23      241.19     12.27 o 
  -3  11   6      165.89      177.58     13.15 o 
  -2  11   6      282.41      286.34     10.18 o 
  -1  11   6      246.25      259.14     12.66 o 
   0  11   6      143.85      146.31     11.92 o 
   1  11   6      215.84      201.61     10.89 o 
   2  11   6      135.60      145.92     11.69 o 
   3  11   6      116.33      139.69     20.07 o 
  -8  12   6       67.96       50.13     10.98 o 
  -7  12   6        3.36        1.56      6.63 o 
  -6  12   6      113.78      104.92     12.38 o 
  -5  12   6      261.96      290.95     20.09 o 
  -4  12   6      155.10      151.19     12.12 o 
  -3  12   6        8.23       10.11      5.24 o 
  -2  12   6        0.17       15.59      9.37 o 
  -1  12   6       50.02       55.47      8.50 o 
   0  12   6       83.89      102.62     10.28 o 
   1  12   6       39.61       49.09     10.05 o 
   2  12   6       41.75       50.13      8.63 o 
   3  12   6       47.57       56.80     12.19 o 
  -8  13   6        0.04       11.28      6.45 o 
  -7  13   6      109.15      112.86     19.40 o 
  -6  13   6        1.89        9.36      6.08 o 
  -5  13   6       87.09       82.56     13.89 o 
  -4  13   6        0.03        0.05      7.64 o 
  -3  13   6      149.88      150.24     12.52 o 
  -2  13   6       19.51       14.73      6.31 o 
  -1  13   6      253.19      270.04     10.08 o 
   0  13   6       20.03       24.82      8.55 o 
   1  13   6      567.93      568.01     14.35 o 
   2  13   6       56.65       60.43      8.49 o 
   3  13   6        7.59       25.90     11.48 o 
  -7  14   6       68.37       81.40     10.50 o 
  -6  14   6      222.86      227.77     18.14 o 
  -5  14   6        0.02        9.82      7.89 o 
  -4  14   6       23.67       23.40      8.64 o 
  -3  14   6      136.27      154.05     14.91 o 
  -2  14   6      135.70      146.63      8.68 o 
  -1  14   6      260.53      259.81     14.89 o 
   0  14   6      277.89      297.72     12.10 o 
   1  14   6        7.13        7.10      6.42 o 
   2  14   6       60.58       68.98      8.54 o 
   3  14   6        5.05        4.77      5.98 o 
  -7  15   6        9.21       -5.94      6.55 o 
  -6  15   6       78.06       82.80     14.23 o 
  -5  15   6       39.33       31.14     10.71 o 
  -4  15   6      234.86      254.86     16.67 o 
  -3  15   6       90.30      101.44     13.90 o 
  -2  15   6      424.39      432.36     18.19 o 
  -1  15   6      214.56      236.74     12.27 o 
   0  15   6        1.77        3.06      7.55 o 
   1  15   6       33.46       26.86      7.59 o 
   2  15   6       47.16       32.90      7.80 o 
  -7  16   6       56.68       70.38     10.73 o 
  -6  16   6       86.34       67.06     13.51 o 
  -5  16   6       13.41       17.34     10.36 o 
  -4  16   6        0.24        9.90      8.78 o 
  -3  16   6      175.77      186.14     14.14 o 
  -2  16   6        5.64       10.64      9.68 o 
  -1  16   6      263.19      263.19     14.29 o 
   0  16   6       68.92       69.40     15.02 o 
   1  16   6      192.52      218.85     12.73 o 
   2  16   6       40.49       38.36      9.00 o 
  -6  17   6       26.75       24.48      9.01 o 
  -5  17   6       31.62       35.25      9.54 o 
  -4  17   6       20.73       22.42      9.14 o 
  -3  17   6        1.57        9.07      9.83 o 
  -2  17   6       26.82       19.98      8.97 o 
  -1  17   6       46.43       44.19     10.97 o 
   0  17   6       63.35       64.52     15.44 o 
   1  17   6       54.66       32.72      7.32 o 
   2  17   6       67.80       69.23      9.20 o 
  -6  18   6       27.01       22.53      9.57 o 
  -5  18   6        2.93        8.08      7.39 o 
  -4  18   6        5.25       14.94      6.97 o 
  -3  18   6        6.48       24.61     10.25 o 
  -2  18   6      303.74      326.18     17.65 o 
  -1  18   6        5.37        0.89      9.05 o 
   0  18   6      156.88      143.85     10.84 o 
   1  18   6       63.71       57.06      9.37 o 
  -5  19   6        0.28        7.46      8.89 o 
  -4  19   6        2.17       21.79      8.59 o 
  -3  19   6       11.76       13.68      8.98 o 
  -2  19   6      201.57      245.39     14.77 o 
  -1  19   6        6.57       22.08     11.04 o 
   0  19   6       12.09        9.60      9.74 o 
   1  19   6       35.95       27.39      9.70 o 
  -4  20   6       36.31       45.15     11.29 o 
  -3  20   6       48.57       34.91      9.12 o 
  -2  20   6      196.56      186.08     15.05 o 
  -1  20   6      253.09      237.75     14.79 o 
   0  20   6      661.10      743.16     21.80 o 
  -3  21   6      114.34       99.37     15.19 o 
  -2  21   6       94.14       83.05     13.37 o 
  -1  21   6        6.64        8.99      9.55 o 
  -8   1   7      133.58      128.93     11.64 o 
  -7   1   7        2.20        1.74      5.16 o 
  -6   1   7        8.08       12.01      6.94 o 
  -5   1   7       79.71       82.06      7.58 o 
  -4   1   7      145.92      148.72      9.68 o 
  -3   1   7       26.12       27.18      7.03 o 
  -2   1   7      219.45      186.81     10.05 o 
  -1   1   7       23.43       22.99     10.92 o 
   0   1   7      519.77      441.21     15.91 o 
   1   1   7        2.55        3.62      6.33 o 
   2   1   7        0.51        2.37      5.97 o 
   3   1   7        1.67        9.48      6.94 o 
  -8   2   7       27.40       19.86      7.34 o 
  -7   2   7      152.82      158.14     14.74 o 
  -6   2   7       36.79       31.71      8.67 o 
  -5   2   7      100.59      101.46      8.39 o 
  -4   2   7       97.68       75.39      8.18 o 
  -3   2   7      236.30      205.41     14.38 o 
  -2   2   7       32.36       19.82      7.07 o 
  -1   2   7      133.49      116.30     14.99 o 
   0   2   7      478.01      474.36     26.16 o 
   1   2   7      107.26       87.03     11.20 o 
   2   2   7        0.29        7.77      5.83 o 
   3   2   7       15.94       10.60      5.05 o 
  -8   3   7       36.85       39.81      9.96 o 
  -7   3   7       67.46       71.33     13.25 o 
  -6   3   7        0.39        3.33      4.47 o 
  -5   3   7      124.69      121.80      8.65 o 
  -4   3   7      268.49      274.34     10.33 o 
  -3   3   7        0.00        6.55      6.45 o 
  -2   3   7        6.09        3.00      6.37 o 
  -1   3   7      345.49      316.13     15.05 o 
   0   3   7      233.14      245.64     12.44 o 
   1   3   7       70.33       89.06     12.65 o 
   2   3   7       69.97       61.17      8.92 o 
   3   3   7       10.04        7.52      4.41 o 
  -8   4   7      107.29      117.06      9.53 o 
  -7   4   7       30.50       20.64      7.83 o 
  -6   4   7      864.98      889.85     25.91 o 
  -5   4   7       11.34       24.96      9.50 o 
  -4   4   7       46.84       29.77      8.70 o 
  -3   4   7        6.38       10.39      5.21 o 
  -2   4   7      106.03       94.20     10.60 o 
  -1   4   7      107.35      109.19     17.62 o 
   0   4   7       61.95       66.77     11.77 o 
   1   4   7        4.87       11.25      6.16 o 
   2   4   7        0.01        7.75      5.17 o 
   3   4   7       49.74       58.93     10.12 o 
  -8   5   7        5.83        4.41      5.05 o 
  -7   5   7      362.08      359.41     18.28 o 
  -6   5   7      266.46      274.61     17.54 o 
  -5   5   7      131.15      125.64      8.90 o 
  -4   5   7      668.37      668.67     13.35 o 
  -3   5   7       54.06       61.94      8.10 o 
  -2   5   7      128.16      118.35     10.45 o 
  -1   5   7       33.22       42.81     11.02 o 
   0   5   7      213.60      208.48     10.68 o 
   1   5   7      109.02      118.47     11.62 o 
   2   5   7       78.74       77.80      9.86 o 
   3   5   7        0.34        1.07      4.92 o 
  -8   6   7       33.33       33.56     10.19 o 
  -7   6   7       17.01        8.65      5.55 o 
  -6   6   7       42.72       42.42     11.80 o 
  -5   6   7       58.26       51.78      8.84 o 
  -4   6   7      429.59      443.96     18.38 o 
  -3   6   7       94.51       84.88      7.87 o 
  -2   6   7      536.43      536.39     15.88 o 
  -1   6   7       73.41       73.56     12.63 o 
   0   6   7       19.90       16.79      8.16 o 
   1   6   7        0.41        9.16      5.81 o 
   2   6   7       55.08       64.89     10.87 o 
   3   6   7       60.99       72.93      8.97 o 
  -8   7   7       25.85       12.56      9.33 o 
  -7   7   7       56.02       42.14      9.84 o 
  -6   7   7       81.38       79.03     14.79 o 
  -5   7   7      121.85      120.80     14.39 o 
  -4   7   7       17.99       25.45      6.67 o 
  -3   7   7        8.92        6.43      5.52 o 
  -2   7   7       36.07       34.59      9.10 o 
  -1   7   7       46.47       40.16     13.02 o 
   0   7   7        0.37       14.29      5.99 o 
   1   7   7       40.87       48.43      9.86 o 
   2   7   7       19.82       22.78     10.29 o 
   3   7   7       17.08       14.01      7.19 o 
  -8   8   7       48.73       45.96      9.24 o 
  -7   8   7       30.83       27.66      8.61 o 
  -6   8   7        0.54        0.68      4.65 o 
  -5   8   7        5.05       -0.95      9.94 o 
  -4   8   7      603.94      615.73     27.73 o 
  -3   8   7       50.98       55.97     12.75 o 
  -2   8   7       40.60       34.86      7.09 o 
  -1   8   7      266.25      243.84     11.82 o 
   0   8   7        7.45       16.66      6.49 o 
   1   8   7      148.42      160.86     12.62 o 
   2   8   7       10.34        9.48      6.82 o 
   3   8   7        8.82       12.12      6.37 o 
  -8   9   7       50.64       31.82      8.15 o 
  -7   9   7       17.26       13.98      6.61 o 
  -6   9   7      214.57      225.48     25.00 o 
  -5   9   7       10.18       19.59     11.97 o 
  -4   9   7       21.92       17.74     10.11 o 
  -3   9   7       46.28       47.13      7.90 o 
  -2   9   7       11.76        4.69      5.34 o 
  -1   9   7       36.17       37.44      9.46 o 
   0   9   7      151.92      162.68     12.16 o 
   1   9   7      140.31      151.57     11.91 o 
   2   9   7       86.26       86.89     10.61 o 
  -7  10   7       14.70       11.63      6.34 o 
  -6  10   7      178.70      179.87     20.71 o 
  -5  10   7      138.55      147.68     15.12 o 
  -4  10   7        0.02       12.87      7.97 o 
  -3  10   7      787.04      769.35     25.82 o 
  -2  10   7      490.13      507.21     19.22 o 
  -1  10   7        2.88        6.24      7.16 o 
   0  10   7      369.80      361.36     21.40 o 
   1  10   7      197.36      212.19     12.77 o 
   2  10   7       16.84       15.23      5.44 o 
  -7  11   7      189.33      183.69     26.39 o 
  -6  11   7        4.12        8.40      7.73 o 
  -5  11   7      540.97      516.99     28.38 o 
  -4  11   7      300.85      297.63     17.61 o 
  -3  11   7       31.60       23.63      8.02 o 
  -2  11   7      172.05      156.81      8.97 o 
  -1  11   7      101.71       92.76     13.27 o 
   0  11   7        2.02       14.82      7.41 o 
   1  11   7        4.56       10.75      8.72 o 
   2  11   7      161.34      174.91     13.03 o 
  -7  12   7       63.75       40.52      9.65 o 
  -6  12   7       82.82       75.34     15.15 o 
  -5  12   7       14.63        8.81      6.02 o 
  -4  12   7      233.96      214.49     16.87 o 
  -3  12   7       78.70       81.27     12.01 o 
  -2  12   7       60.73       56.25      9.67 o 
  -1  12   7       22.07       13.16      9.83 o 
   0  12   7       12.32       15.54      7.56 o 
   1  12   7        3.15        9.20      6.47 o 
   2  12   7       38.33       63.01     11.64 o 
  -7  13   7        2.50        2.75      6.98 o 
  -6  13   7       40.48       29.24     11.29 o 
  -5  13   7        0.01        3.78     10.07 o 
  -4  13   7       16.36       15.63     10.83 o 
  -3  13   7       71.08       80.01     13.52 o 
  -2  13   7        8.60       20.50      9.38 o 
  -1  13   7      330.19      318.44     17.44 o 
   0  13   7       30.62       31.62      7.58 o 
   1  13   7       12.15        7.47      6.85 o 
  -6  14   7        2.09        9.04      7.99 o 
  -5  14   7      185.19      188.64     16.90 o 
  -4  14   7        6.19        4.14      9.16 o 
  -3  14   7        4.42        9.23      9.62 o 
  -2  14   7        1.76        5.96      8.51 o 
  -1  14   7       46.73       43.49      9.25 o 
   0  14   7        1.43        5.27      8.97 o 
   1  14   7        7.32        8.61      7.35 o 
  -6  15   7       17.32       18.40      7.97 o 
  -5  15   7        0.16        5.92      7.44 o 
  -4  15   7       26.53       26.10      8.69 o 
  -3  15   7        0.08        5.14      8.29 o 
  -2  15   7        0.06       18.94      9.38 o 
  -1  15   7       61.93       67.47     40.95 o 
   0  15   7       54.03       57.67     10.17 o 
   1  15   7        5.59       15.91      7.65 o 
  -5  16   7        2.47        0.67      8.61 o 
  -4  16   7      141.41      166.27     18.40 o 
  -3  16   7        6.49       16.12     10.81 o 
  -2  16   7       69.08       42.06     16.45 o 
  -1  16   7       10.25        1.42     10.79 o 
   0  16   7       89.28       94.69     13.38 o 
  -5  17   7      143.53      131.09     24.08 o 
  -4  17   7      300.85      339.87     31.51 o 
  -3  17   7       27.29       35.38     12.12 o 
  -2  17   7      142.86      132.20     13.81 o 
  -1  17   7       17.54       16.91      9.94 o 
  -4  18   7       83.77       86.43     16.51 o 
  -3  18   7      355.63      348.40     15.40 o 
  -2  18   7      337.24      345.53     16.08 o 
  -7   0   8       56.81       54.35     17.50 o 
  -6   0   8       73.55       65.87     17.14 o 
  -5   0   8      612.84      650.54     21.18 o 
  -4   0   8        0.93        1.88      8.37 o 
  -3   0   8      885.30      945.78     22.60 o 
  -2   0   8     1092.79     1168.88     25.36 o 
  -1   0   8       85.96      101.65     15.17 o 
   0   0   8       36.08       50.32     16.64 o 
   1   0   8      268.29      260.51     16.48 o 
  -7   1   8        3.98       12.87      5.57 o 
  -6   1   8       55.38       36.04     19.83 o 
  -5   1   8       42.92       38.21      6.34 o 
  -4   1   8      207.44      218.99      9.96 o 
  -3   1   8        4.53        6.19      5.44 o 
  -2   1   8       12.97       10.54      6.74 o 
  -1   1   8      113.24      124.97     13.88 o 
   0   1   8        2.89        9.55      7.01 o 
   1   1   8        4.88        6.26      6.79 o 
  -7   2   8        6.04        9.91      6.52 o 
  -6   2   8      121.97      118.51     13.56 o 
  -5   2   8      147.43      129.19     14.23 o 
  -4   2   8       20.32       21.70      5.88 o 
  -3   2   8        9.50       10.68      7.38 o 
  -2   2   8       13.36       16.88      7.59 o 
  -1   2   8       12.93       10.87      6.05 o 
   0   2   8       10.74       13.44      7.11 o 
   1   2   8        2.55       11.36      7.97 o 
  -7   3   8       85.64       83.07     14.88 o 
  -6   3   8       10.42        9.20      5.71 o 
  -5   3   8        3.22        1.12      3.96 o 
  -4   3   8        0.42        5.06      4.83 o 
  -3   3   8       17.90       25.75      8.35 o 
  -2   3   8       22.80       13.10      6.47 o 
  -1   3   8      129.22      133.84     12.95 o 
   0   3   8       40.33       42.96      8.53 o 
   1   3   8        1.90        8.79      6.24 o 
  -7   4   8       38.52       34.12     10.71 o 
  -6   4   8      183.08      187.75     19.55 o 
  -5   4   8        3.64        7.84      3.96 o 
  -4   4   8       86.51       93.92     16.63 o 
  -3   4   8       33.12       29.85      7.26 o 
  -2   4   8      271.60      295.80     27.22 o 
  -1   4   8       15.45       13.51      7.25 o 
   0   4   8       22.12       23.83      7.64 o 
   1   4   8       96.38       94.52     11.34 o 
  -7   5   8      162.64      154.68     26.30 o 
  -6   5   8       26.51       14.35      7.29 o 
  -5   5   8       59.84       77.65     13.59 o 
  -4   5   8       31.23       32.20      5.85 o 
  -3   5   8       27.42       35.05      8.04 o 
  -2   5   8       15.56       15.78      7.48 o 
  -1   5   8       41.89       33.44     10.31 o 
   0   5   8        0.64        1.46      6.89 o 
   1   5   8        0.84        7.35      6.51 o 
  -7   6   8       54.89       55.31     17.12 o 
  -6   6   8       48.59       38.65     12.52 o 
  -5   6   8        7.42       10.72     11.53 o 
  -4   6   8       41.77       36.35      7.06 o 
  -3   6   8      217.91      235.74     22.97 o 
  -2   6   8       11.14       29.81      7.98 o 
  -1   6   8       13.00       18.08     15.68 o 
   0   6   8       18.97       12.36      6.44 o 
   1   6   8       62.23       84.73     12.11 o 
  -7   7   8        0.17       -2.07      5.31 o 
  -6   7   8        9.27       13.46      6.13 o 
  -5   7   8       72.84       74.15     12.45 o 
  -4   7   8      197.54      211.87     22.57 o 
  -3   7   8        7.27        1.48      5.31 o 
  -2   7   8       19.26       15.73      7.64 o 
  -1   7   8      286.24      314.17     13.71 o 
   0   7   8      430.78      482.47     15.30 o 
   1   7   8      103.29       81.30     16.04 o 
  -7   8   8       26.57       22.64      7.67 o 
  -6   8   8       35.92       28.34      8.03 o 
  -5   8   8       33.87       43.39     11.03 o 
  -4   8   8       63.58       50.48     15.89 o 
  -3   8   8      201.87      211.62     10.87 o 
  -2   8   8      235.01      262.60     21.26 o 
  -1   8   8        9.24       15.72      8.17 o 
   0   8   8      318.80      332.91     14.94 o 
   1   8   8      108.50      108.57     12.55 o 
  -6   9   8       63.69       52.14     14.71 o 
  -5   9   8       13.94       19.12      7.84 o 
  -4   9   8        0.59        5.96      6.19 o 
  -3   9   8       29.29       22.71      9.91 o 
  -2   9   8       46.68       43.45      8.78 o 
  -1   9   8       38.38       40.84     10.42 o 
   0   9   8        0.40       12.64      5.87 o 
  -6  10   8      109.50       78.89     16.34 o 
  -5  10   8      128.58      123.89     16.47 o 
  -4  10   8       12.10        7.57      7.88 o 
  -3  10   8        9.53       -0.51     10.10 o 
  -2  10   8        3.44        9.85      6.33 o 
  -1  10   8        5.59        6.22      8.25 o 
   0  10   8       31.57       36.97     10.65 o 
  -6  11   8       22.00       11.62      7.44 o 
  -5  11   8        4.09        2.95      7.01 o 
  -4  11   8      147.10      149.62     15.05 o 
  -3  11   8       12.07        7.22      8.48 o 
  -2  11   8       75.27       90.53     12.02 o 
  -1  11   8        0.10        3.71      5.53 o 
   0  11   8       55.62       71.48     10.92 o 
  -5  12   8      185.59      211.28     14.42 o 
  -4  12   8       38.51       49.57     10.43 o 
  -3  12   8       93.03      106.31     13.49 o 
  -2  12   8       77.58       86.32     12.40 o 
  -1  12   8        8.76        8.89      5.84 o 
  -5  13   8       93.93       66.79     21.93 o 
  -4  13   8      214.33      228.29     17.30 o 
  -3  13   8        5.91       12.57      8.60 o 
  -2  13   8      143.22      148.39     13.59 o 
  -1  13   8        5.17        4.03     10.17 o 
  -4  14   8       69.91       66.12     16.70 o 
  -3  14   8        1.33        2.13      8.39 o 
  -2  14   8      105.52      139.45     15.43 o 
  -6   1   9      126.19      128.78     10.57 o 
  -5   1   9        2.00        4.51      6.83 o 
  -4   1   9       45.90       43.53      9.35 o 
  -3   1   9       14.28       26.01      9.80 o 
  -2   1   9       31.58       25.86      9.89 o 
  -1   1   9       11.41        7.11      7.11 o 
  -6   2   9       58.84       56.49     23.28 o 
  -5   2   9       94.13       78.56     11.02 o 
  -4   2   9      154.88      145.59     12.49 o 
  -3   2   9        0.17       10.43      6.82 o 
  -2   2   9      117.42      127.10     13.27 o 
  -1   2   9        3.81       11.48      8.57 o 
  -5   3   9        7.99       -0.97      6.99 o 
  -4   3   9      100.41       91.76      9.73 o 
  -3   3   9      154.12      173.47     18.07 o 
  -2   3   9       15.68       21.29      8.47 o 
  -1   3   9       97.90      106.86     11.06 o 
  -5   4   9       17.16       18.79      7.79 o 
  -4   4   9       43.47       52.06     10.54 o 
  -3   4   9       82.29       73.08     12.70 o 
  -2   4   9        2.95       21.96      7.74 o 
  -5   5   9       25.25       14.12      7.02 o 
  -4   5   9       40.88       38.22     11.98 o 
  -3   5   9       81.26       65.81     11.38 o 
  -2   5   9       78.98      100.92     13.43 o 
  -5   6   9      107.63      119.20     14.17 o 
  -4   6   9       11.70       13.19      6.04 o 
  -3   6   9        0.02       10.10      5.29 o 
  -2   6   9        5.67       15.78     13.12 o 
  -4   7   9      133.93      147.08     16.03 o 
  -3   7   9       11.67       17.94      8.14 o 
                                                 
